# Supplementary material for: Identification of highly reliable risk genes for Alzheimer’s disease through joint-tissue integrative analysis
Source: Front Aging Neurosci. 2023 Jun 21;15:1183119. doi: 10.3389/fnagi.2023.1183119 (PMC10320295; doi:10.3389/fnagi.2023.1183119)
Supplement: Supplementary file 1 [file Table_1.xlsx]

## Sheet: Table of contents
Supplementary Table 1	Identification of AD-associated potential genes in 13 brain regions and blood by JTI analysis.
Supplementary Table 2	Identification of AD-associated genes in 13 brain regions and blood by MR-JTI analysis.
Supplementary Table 3	Gene Ontology (GO) function enrichment analysis of AD-associated genes.
Supplementary Table 4	KEGG pathway enrichment analysis of AD-associated genes.
Supplementary Table 5	Identification of AD-associated differentially expressed genes (DEGs) in AD-related datasets.
Supplementary Table 6	Fisher test for AD-associated genes and DEGs.

## Sheet: Supplementary Table 1
Supplementary Table 1: Identification of AD-associated potential genes in 13 brain regions and blood by JTI analysis.
Tissues	Brain Regions													Blood
	Amygdala	Anterior cingulate cortex	Caudate basal ganglia	Cerebellar Hemisphere	Cerebellum	Cortex	Frontal Cortex	Hippocampus	Hypothalamus	Nucleus accumbens basal ganglia	Putamen basal ganglia	Spinal cord cervical	Substantia nigra	Blood	All AD-associated genes after removal of duplicates	Brain AD-associated gene after removal of repetition	Blood AD-associated gene after removal of repetition
Gene Number	n=175	n=182	n=223	n=207	n=221	n=207	n=182	n=176	n=176	n=231	n=204	n=166	n=137	n=193	n=670	n=585	n=73
Genes	TSPOAP1	SERPINB1	SERPINB1	SERPINB1	TRAPPC6A	TRAPPC6A	SERPINB1	SERPINB1	MARK4	SERPINB1	TRAPPC6A	TSPOAP1	SERPINB1	NDUFAF7	TSPOAP1	TSPOAP1	NDUFAF7
	SERPINB1	SNX1	GRN	GRN	MATK	SERPINB1	GRN	GRN	SERPINB1	SNX1	SERPINB1	TRAPPC6A	GRN	TOMM34	SERPINB1	SERPINB1	TOMM34
	NR1H3	IBSP	TUBG2	GINM1	SPAG9	SNX1	TUBG2	TUBG2	GRN	GRN	SH2D2A	GRN	SLC4A8	SLC4A8	NR1H3	NR1H3	SLC4A8
	TUBG2	GRN	SLC4A8	MRPL43	SERPINB1	GRN	SLC4A8	SLC4A8	TUBG2	TUBG2	SNX1	ASTE1	GINM1	GINM1	TUBG2	TUBG2	GINM1
	SLC4A8	HEXB	GINM1	ABCA7	GRN	TUBG2	GINM1	GINM1	MRPL43	HEXB	GRN	TUBG2	MRPL43	MRPL43	SLC4A8	SLC4A8	MRPL43
	RRP12	GINM1	MRPL43	SPI1	HEXB	SLC4A8	MRPL43	MRPL43	ABCA7	RRP12	TUBG2	PHF23	STAG3	CNN2	RRP12	RRP12	CNN2
	GINM1	MRPL43	ABCA7	STAG3	GINM1	GINM1	STAG3	ABCA7	STAG3	GINM1	HEXB	SLC4A8	PVR	UHRF1BP1	GINM1	GINM1	UHRF1BP1
	MRPL43	STAG3	STAG3	PVR	MRPL43	MRPL43	PABPC1	STAG3	TRAM1	MRPL43	SLC4A8	GINM1	NME8	WDR18	MRPL43	MRPL43	WDR18
	STAG3	PABPC1	PABPC1	TM9SF3	ABCA7	ABCA7	PVR	CD82	PABPC1	TNPO3	GINM1	MRPL43	CASS4	ZMYND12	STAG3	STAG3	ZMYND12
	PABPC1	PVR	PVR	PALB2	STAG3	STAG3	NSF	NME8	PVR	ABCA7	MRPL43	ABCA7	YPEL3	PRR11	PABPC1	PABPC1	PRR11
	PVR	MYO15A	CD82	NME8	PVR	PVR	NME8	YPEL3	NME8	STAG3	POLR1H	POLR1H	LRRFIP2	NCK2	PVR	PVR	NCK2
	CD82	LRRFIP2	NME8	SIRPG	PICALM	CD82	YPEL3	MYO15A	YPEL3	PABPC1	STAG3	STAG3	POLR2E	PVR	CD82	CD82	PVR
	NME8	HSD3B7	CASS4	YPEL3	NSF	NME8	MYO15A	ALKBH5	MYO15A	PVR	TRAM1	PVR	KDELR3	PICALM	NME8	NME8	PICALM
	YPEL3	POLR2E	SIRPG	ALKBH5	NME8	YPEL3	LRRFIP2	LRRFIP2	LRRFIP2	REXO1	PABPC1	LRCH4	SIRPB1	NSF	YPEL3	YPEL3	NSF
	SEL1L3	KDELR3	YPEL3	HSD3B7	TRIP6	SEL1L3	HSD3B7	SEMA4G	HSD3B7	ZNF324	PVR	NME8	EARS2	REXO1	SEL1L3	SEL1L3	REXO1
	MYO15A	CBY1	SEL1L3	SETD1A	YPEL3	MYO15A	POLR2E	HSD3B7	POLR2E	YPEL3	PALB2	YPEL3	STX4	CCNT2	MYO15A	MYO15A	CCNT2
	LRRFIP2	RIN3	MYO15A	POLR2E	STX1B	LRRFIP2	CBY1	POLR2E	PLTP	SEL1L3	CD82	MYO15A	KAT8	NME8	LRRFIP2	LRRFIP2	NME8
	SEMA4G	SIRPB1	LRRFIP2	RSPO4	HSD3B7	SEMA4G	RIN3	KDELR3	RSPO4	MYO15A	NME8	LRRFIP2	RNF40	LAT2	SEMA4G	SEMA4G	LAT2
	HSD3B7	EARS2	HSD3B7	SIRPB1	SETD1A	HSD3B7	CSTF1	CBY1	SIRPB1	LRRFIP2	YPEL3	POLR2E	KNOP1	CASS4	HSD3B7	HSD3B7	CASS4
	POLR2E	STX4	POLR2E	MAPK3	POLR2E	POLR2E	SIRPB1	SLC25A17	MAPK3	SEMA4G	SEL1L3	RSPO4	LACTB	SLC8B1	POLR2E	POLR2E	SLC8B1
	CBY1	KAT8	KDELR3	EARS2	SUN2	KDELR3	EARS2	SIRPB1	EARS2	POLR2E	LRRFIP2	SIRPB1	CTSH	TMEM230	CBY1	CBY1	TMEM230
	RSPO4	RNF40	SLC25A17	KAT8	SIRPB1	CBY1	STX4	EARS2	STX4	CBY1	POLR2E	MAPK3	TAF6	YPEL3	RSPO4	RSPO4	YPEL3
	SIRPB1	KNOP1	CSTF1	KNOP1	MAPK3	RIN3	KAT8	STX4	KAT8	SIRPB1	KDELR3	EARS2	CCDC6	ALKBH5	SIRPB1	SIRPB1	ALKBH5
	MAPK3	LACTB	SIRPB1	LACTB	EARS2	PLTP	RNF40	KAT8	RNF40	CLN5	CBY1	KAT8	TSPAN14	LRRFIP2	MAPK3	MAPK3	LRRFIP2
	EARS2	DNAH11	TNFSF13B	CTSH	KAT8	CSTF1	KNOP1	RNF40	KNOP1	EARS2	RIN3	KNOP1	WNT3	TREM2	EARS2	EARS2	TREM2
	STX4	CCDC6	MAPK3	PPP1R37	RNF40	RSPO4	LACTB	KNOP1	LACTB	STX4	CSTF1	LACTB	CHRNE	HSD3B7	STX4	STX4	HSD3B7
	KAT8	TSPAN14	EARS2	ERCC2	KNOP1	SIRPB1	CTSH	LACTB	CTSH	KAT8	SIRPB1	CTSH	CNTNAP1	ANKRD54	KAT8	KAT8	ANKRD54
	RNF40	CHRNE	GGA2	ZKSCAN1	LACTB	EARS2	PPP1R37	CTSH	KLC3	RNF40	MAPK3	KCNN4	MTCH2	SUN2	RNF40	RNF40	SUN2
	KNOP1	GOSR1	STX4	AGFG2	CTSH	STX4	DNAH11	CLASRP	CD33	KNOP1	EARS2	ERCC2	PTPMT1	SYNGR1	KNOP1	KNOP1	SYNGR1
	LACTB	MTCH2	KAT8	TMEM106B	CLPTM1	KAT8	TMEM106B	KLC3	TAF6	LACTB	GGA2	CD33	GTF2H1	RSPO4	LACTB	LACTB	RSPO4
	CTSH	GTF2H1	RNF40	PLEKHA1	PPP1R37	KNOP1	ERLIN1	DNAH11	PLEKHA1	CTSH	STX4	TWNK	MAGOHB	MAPK3	CTSH	CTSH	MAPK3
	PPP1R37	NCOA7	KNOP1	CPEB3	ERCC2	LACTB	TSPAN14	ZKSCAN1	WNT3	CLPTM1	KAT8	WNT3	NCOA7	EARS2	PPP1R37	PPP1R37	EARS2
	KLC3	ACTR1B	LACTB	TSPAN14	CRHR2	CTSH	CHRNE	PLEKHA1	CHRNE	ERCC2	RNF40	CHRNE	ACTR1B	BCKDK	KLC3	KLC3	BCKDK
	DNAH11	RBBP5	CTSH	WNT3	ZKSCAN1	ERCC2	GOSR1	WNT3	GOSR1	TAF6	KNOP1	GOSR1	CR2	KAT8	DNAH11	DNAH11	KAT8
	ZKSCAN1	ITGB1BP1	CD33	MTMR4	AGFG2	DNAH11	MTCH2	RNF167	MPP2	WNT3	LACTB	MS4A4A	KANSL1	KNOP1	ZKSCAN1	ZKSCAN1	KNOP1
	WNT3	PTPA	DNAH11	GOSR1	TMEM106B	TMEM106B	DNAJC4	CHRNE	MFSD10	CHRNE	CTSH	GTF2H1	EPHX2	LACTB	WNT3	WNT3	LACTB
	CHRNE	CLU	TWNK	MTCH2	CAMTA2	PLEKHA1	MS4A4A	GOSR1	NCAPG	C1QBP	CD33	NCOA7	TEX14	CTSH	CHRNE	CHRNE	CTSH
	GOSR1	EPHX2	CCDC6	DNAJC4	SLC25A11	TSPAN14	ACTR1B	MTCH2	MTCH2	GOSR1	DNAH11	ACTR1B	ANXA11	KCNN4	GOSR1	GOSR1	KCNN4
	MTCH2	TEX14	WNT3	GTF2H1	CHRNE	CHRNE	RBBP5	FNBP4	GTF2H1	CNTNAP1	GOSR2	PDCL3	SHLD2	CD33	MTCH2	MTCH2	CD33
	NCOA7	ANXA11	CHRNE	SLC39A7	GOSR1	GOSR1	ITGB1BP1	MS4A4A	NCOA7	MTCH2	CHRNE	PRKD3	SLC25A16	CYP3A5	NCOA7	NCOA7	CYP3A5
	RBBP5	SHLD2	GOSR1	WNT5A	MTCH2	MFSD10	CPSF3	GTF2H1	ACTR1B	DNAJC4	GOSR1	RBBP5	ZNF45	TAF6	RBBP5	RBBP5	TAF6
	KANSL1	SLC25A16	CNTNAP1	ACTR1B	ACTR1B	MTCH2	PTPA	NCOA7	RPN2	DTX4	MTCH2	BLZF1	XRCC3	TMEM106B	KANSL1	KANSL1	TMEM106B
	EPHX2	ZNF45	MFSD10	RBBP5	RBBP5	ACTR1B	KANSL1	ACTR1B	ITGB1BP1	NCOA7	MS4A4A	KANSL1	IDUA	CCDC6	EPHX2	EPHX2	CCDC6
	TEX14	APOBEC2	MTCH2	ITGB1BP1	CPSF3	RBBP5	CLU	ORC2	KANSL1	WDR48	GTF2H1	CRHR1	NECTIN2	WNT3	TEX14	TEX14	WNT3
	ANXA11	EML2	DTX4	CPSF3	EPHX2	ITGB1BP1	EPHX2	RBBP5	EPHX2	ACTR1B	RBBP5	EPHX2	ATP8B3	TRIM37	ANXA11	ANXA11	TRIM37
	SHLD2	XRCC3	MS4A4A	NUP43	TEX14	PTPA	TEX14	ITGB1BP1	TEX14	RBBP5	CPSF3	TEX14	LATS1	RNF167	SHLD2	SHLD2	RNF167
	SLC25A16	PRKRIP1	ACTR1B	EPHX2	ANXA11	KANSL1	ANXA11	PTPA	ANXA11	PMFBP1	PTPA	ANXA11	ANKRD36	CHRNE	SLC25A16	SLC25A16	CHRNE
	ZNF45	PGAP6	ITGB1BP1	TEX14	SHLD2	CRHR1	SLC25A16	CRHR1	SHLD2	ITGB1BP1	KANSL1	SLC25A16	BIN1	RAI1	ZNF45	ZNF45	RAI1
	OARD1	ATP8B3	CPSF3	SHLD2	CISD1	EPHX2	ZNF45	NUP43	SLC25A16	PTPA	CRHR1	CHPF	PGBD1	FNBP4	OARD1	OARD1	FNBP4
	XRCC3	LATS1	PTPA	PRXL2A	SLC25A16	TEX14	OARD1	CLU	ZNF45	KANSL1	EPHX2	ZNF45	NUSAP1	MS4A6A	XRCC3	XRCC3	MS4A6A
	PRKRIP1	TRAF3	KANSL1	CISD1	PLCG1	ANXA11	HS3ST3B1	EPHX2	ATP8B3	CRHR1	TEX14	OARD1	DNA2	MS4A4A	PRKRIP1	PRKRIP1	MS4A4A
	PGAP6	DYDC2	CRHR1	SLC25A16	ZNF45	SHLD2	NECTIN2	TEX14	LATS1	NUP43	SHLD2	OPA3	RITA1	RSRC2	PGAP6	PGAP6	RSRC2
	ATP8B3	TMEM254	EPHX2	PLCG1	SPDEF	SLC25A16	LATS1	ANXA11	TRAF3	EPHX2	PRXL2A	DSTN	GALNT6	RASAL1	ATP8B3	ATP8B3	RASAL1
	LATS1	STX6	TEX14	NEURL2	XRCC3	ZNF45	LANCL2	SHLD2	SLX1A	TEX14	SLC25A16	XRCC3	ERBB2	CHD4	LATS1	LATS1	CHD4
	TRAF3	PGBD1	ANXA11	ZNF45	HP1BP3	XRCC3	BIN1	DDX54	TMEM254	ANXA11	ZNF45	NECTIN2	GEMIN7	CLEC4A	TRAF3	TRAF3	CLEC4A
	ZSCAN9	NUSAP1	SHLD2	XRCC3	PRKRIP1	SPINK2	PGBD1	ZNF45	NUSAP1	SLC25A16	XRCC3	APOE	METTL25B	MDN1	ZSCAN9	ZSCAN9	MDN1
	NUSAP1	DNA2	SLC25A16	PRKRIP1	PGAP6	VGF	NUSAP1	SNRPD2	DNA2	ZNF45	RNF6	LATS1	VWA5B2	TREML2	NUSAP1	NUSAP1	TREML2
	DNA2	CARF	BAZ2B	PLD2	ATP8B3	PGAP6	DNA2	XRCC3	GALNT6	OARD1	NECTIN2	TRAF3	SLC26A1	ACTR1B	DNA2	DNA2	ACTR1B
	WDR12	WDR12	ZNF45	PGAP6	LATS1	APOC1	WDR12	NECTIN2	MARVELD3	XRCC3	ATP8B3	PSMC3IP	PRSS35	QPCT	WDR12	WDR12	QPCT
	GALNT6	RITA1	XRCC3	ATP8B3	ANKRD36	ATP8B3	APH1B	PGBD1	GEMIN7	BEST3	LATS1	DCAF7	GIGYF1	SLC35D1	GALNT6	GALNT6	SLC35D1
	GEMIN7	GALNT6	NECTIN2	LATS1	BIN1	HELZ2	RNF185	NUSAP1	METTL25B	SPINK2	SERPINF1	SORL1	SURF4	NUP43	GEMIN7	GEMIN7	NUP43
	RERE	MARVELD3	APOE	BIN1	SYTL2	LATS1	GALNT6	DNA2	CNIH4	PGAP6	DYDC2	NUSAP1	TBX6	PTK2B	RERE	RERE	PTK2B
	CNIH4	ZCCHC2	ATP8B3	SLTM	NUSAP1	ACSS2	MARVELD3	CARF	VWA5B2	NECTIN2	TMEM254	DNASE2B	NDUFS2	EPHX2	CNIH4	CNIH4	EPHX2
	VWA5B2	GEMIN7	LATS1	NUSAP1	DNA2	TRAF3	RERE	APH1B	SLC26A1	APOC1	BIN1	DNA2	AZGP1	DEPDC7	VWA5B2	VWA5B2	DEPDC7
	SLC26A1	METTL25B	DYDC2	DNA2	CARF	MTSS2	SLC26A1	GALNT6	EGFR	ATP8B3	NUSAP1	CARF	PGAP3	PRXL2A	SLC26A1	SLC26A1	PRXL2A
	EGFR	SLC26A1	TMEM254	APH1B	WDR12	ANKRD36	EGFR	MARVELD3	SLC12A9	LATS1	DNA2	APH1B	SIGLEC11	ZMIZ2	EGFR	EGFR	ZMIZ2
	SLC12A9	OTULINL	NUSAP1	RNF185	APH1B	PGBD1	SLC12A9	RERE	GIGYF1	ACSS2	CARF	HNRNPD	TEKT4	TRIM24	SLC12A9	SLC12A9	TRIM24
	GIGYF1	EGFR	DNA2	GALNT6	RNF185	NUSAP1	GIGYF1	METTL25B	SAA4	TRAF3	WDR12	GALNT6	DCAF16	CISD1	GIGYF1	GIGYF1	CISD1
	TBX6	GIGYF1	WDR12	ARMC5	GALNT6	DNA2	TBX6	SLC26A1	HIRIP3	TUBG1	APH1B	ERBB2	FRAT1	SLC25A16	TBX6	TBX6	SLC25A16
	TMEM219	SAA4	APH1B	MARVELD3	NIPA2	WDR12	PPP4C	RASGEF1C	TMEM163	DYDC2	GALNT6	GEMIN7	KCNC2	UNC5CL	TMEM219	TMEM219	UNC5CL
	PRSS53	TBX6	RITA1	SSH2	MARVELD3	APH1B	MAT1A	EGFR	RASGRP3	ANKRD36	CLEC18B	METTL25B	DCTN5	RTN2	PRSS53	PRSS53	RTN2
	TMEM163	TAOK2	GALNT6	METTL25B	SSH2	RNF185	TMEM163	SLC12A9	NIT1	BIN1	ZCCHC2	CNIH4	ZNF232	RBCK1	TMEM163	TMEM163	RBCK1
	NDUFS2	OTULIN	CLEC18B	CNIH4	ZCCHC2	GALNT6	IL34	GIGYF1	NDUFS2	ZSCAN9	GEMIN7	VWA5B2	COPS6	IRF5	NDUFS2	NDUFS2	IRF5
	AZGP1	PDIA4	SSH2	SLC26A1	GEMIN7	MARVELD3	NDUFS2	NDUFS2	FCER1G	PGBD1	METTL25B	SLC26A1	ZNF296	PLD2	AZGP1	AZGP1	PLD2
	PGAP3	PRR14	ZCCHC2	DOK3	DMRTA2	ERBB2	ARHGAP27	FCER1G	PGAP3	NUSAP1	GPR17	SLC12A9	EXOSC1	KIF1C	PGAP3	PGAP3	KIF1C
	SIGLEC11	NDUFS2	GEMIN7	EGFR	METTL25B	GEMIN7	ACE	ACE	SIGLEC11	DNA2	VWA5B2	GIGYF1	FIBP	LILRB2	SIGLEC11	SIGLEC11	LILRB2
	CAMK2N2	ACE	PFDN2	GIGYF1	CNIH4	METTL25B	AZGP1	AZGP1	SCIMP	WDR12	SLC26A1	CCDC25	SNX32	MYBPC3	CAMK2N2	CAMK2N2	MYBPC3
	OSGIN2	ZNF221	METTL25B	OTULIN	GPR17	SLC26A1	TEKT4	PGAP3	DCTN5	RITA1	EGFR	MAT1A	PPP1R14B	RNF138	OSGIN2	OSGIN2	RNF138
	RAB8B	AZGP1	CNIH4	NIT1	SLC26A1	EGFR	ICA1L	SCIMP	NYAP1	GALNT6	GIGYF1	B4GALT3	SNX31	BIN1	RAB8B	RAB8B	BIN1
	DCTN5	PGAP3	TRPM8	NDUFS2	EGFR	GIGYF1	CAMK2N2	OSGIN2	CNPY4	MARVELD3	DOC2A	NDUFS2	IL20RB	DNA2	DCTN5	DCTN5	DNA2
	ZNF232	SCIMP	SLC26A1	ARHGAP27	SLC12A9	TBX6	OSGIN2	SLC39A13	ZNF283	SSH2	TAOK2	ACE	SEZ6L2	APH1B	ZNF232	ZNF232	APH1B
	SLC35G2	DCAF16	RASGEF1C	ACE	SAA4	PPP4C	SLC39A13	ZSCAN21	ZNF232	ZCCHC2	TMEM219	PGAP3	ASPHD1	RNF185	SLC35G2	SLC35G2	RNF185
	INO80E	ICA1L	EGFR	AZGP1	MAT1A	TMEM163	CNPY4	DCTN5	TCTN2	GEMIN7	TMEM163	TP53INP1	ZNF404	SLC24A4	INO80E	INO80E	SLC24A4
	HSPA4	CAMK2N2	GIGYF1	ABCF3	NEIL2	UBASH3B	GPRC5B	PLK1	INO80E	CNIH4	ATP5F1A	CNPY4	LRRC37A	GAS8	HSPA4	HSPA4	GAS8
	ZNF296	F2RL2	CELF1	SCIMP	PCDH1	NDUFAF6	ZNF668	CNPY4	HSPA4	VWA5B2	NDUFAF6	ZNF646	PRSS36	SSH2	ZNF296	ZNF296	SSH2
	EXOSC1	OSGIN2	TBX6	KLHDC9	GAREM2	NDUFS2	ZNF646	ZNF646	FIBP	SLC26A1	IL34	ZNF232	CDK10	RERE	EXOSC1	EXOSC1	RERE
	C1QTNF4	ZMYND19	PPP4C	CAMK2N2	DEDD	FCER1G	ZNF283	ZNF283	SNX32	EGFR	NDUFS2	SFTPC	ARL17A	CNIH4	C1QTNF4	C1QTNF4	CNIH4
	FIBP	FRAT1	MAT1A	SLC39A13	NDUFS2	ARHGAP27	ZNF232	ZNF232	PPP1R14B	TRAPPC14	FCER1G	TCTN2	CEACAM19	DGKQ	FIBP	FIBP	DGKQ
	SNX32	SLC39A13	TMEM163	BAG5	ARHGAP27	ACE	SCARA3	INO80E	TMEM81	GIGYF1	ARHGAP27	SLC35G2	ZSCAN23	SLC26A1	SNX32	SNX32	SLC26A1
	SNX31	RAB8B	RASGRP3	CNPY4	ACE	LYPD5	SLC35G2	HSPA4	ASPHD1	TBX6	ZYX	INO80E	LAMTOR4	SLC12A9	SNX31	SNX31	SLC12A9
	TMEM81	CNPY4	OTULIN	GPRC5B	AZGP1	ZNF221	MRPL1	ZNF296	CTDNEP1	TMEM219	AZGP1	ZNF296	ZKSCAN3	GIGYF1	TMEM81	TMEM81	GIGYF1
	ARHGAP1	ZNF232	GABPA	ZNF668	ABCF3	AZGP1	INO80E	C1QTNF4	UFSP1	ATP5F1A	ABCF3	C1QTNF4	XPNPEP3	CELF1	ARHGAP1	ARHGAP1	CELF1
	UFSP1	SLC35G2	NDUFS2	ZNF646	PGAP3	PGAP3	HSPA4	FIBP	LRRC37A	GABPA	PGAP3	FIBP	ILRUN	TBX6	UFSP1	UFSP1	TBX6
	ZNF404	MAP2K1	FCER1G	ZNF283	SCIMP	TEKT4	ZNF296	CTSW	TRIM72	IL34	SIGLEC11	CTSW	ZSCAN26	ABCB9	ZNF404	ZNF404	ABCB9
	LRRC37A	MRPL1	ARHGAP27	WDR81	CAMK2N2	DCAF16	C1QTNF4	SNX32	CAVIN1	APPL1	SCIMP	SNX32	STYX	PRSS53	LRRC37A	LRRC37A	PRSS53
	EFCAB5	INO80E	JAML	ZNF232	CTSB	ICA1L	FIBP	PPP1R14B	PRSS36	TMED4	OSGIN2	TNKS	ITGBL1	IPMK	EFCAB5	EFCAB5	IPMK
	TRIM72	ZNF296	AZGP1	SCARA3	OSGIN2	DCLK3	CTSW	TMEM81	SHARPIN	NDUFS2	SLC39A13	PHOSPHO1	CR1	TMEM163	TRIM72	TRIM72	TMEM163
	SH2D4B	FIBP	ABCF3	COG7	SLC39A13	SAP30L	SNX32	ASPHD1	CDK10	FCER1G	PSMC3	SNX31	BTNL2	OTULIN	SH2D4B	SH2D4B	OTULIN
	PRSS36	SNX32	PGAP3	SLC35G2	RAB8B	OSGIN2	SNX31	CTDNEP1	ARL17A	ARHGAP27	ZSCAN21	TMEM81	MICB	UBASH3B	PRSS36	PRSS36	UBASH3B
	GPC5	PPP1R14B	SCIMP	INO80E	BAG5	SLC39A13	ABRA	UFSP1	CEACAM19	ZYX	IQCD	ASPHD1	MICA	NDUFS2	GPC5	GPC5	NDUFS2
	LIMK2	SNX31	TEKT4	HSPA4	GPRC5B	RAB8B	TMEM81	GJC3	ZSCAN23	AZGP1	NYAP1	UFSP1	LINC01556	FCER1G	LIMK2	LIMK2	FCER1G
	CRIP2	TMEM81	DCAF16	ZNF296	ZNF646	BAG5	SEZ6L2	LRRC37A	HACD4	PGAP3	CNPY4	LRRC37A	PVRIG	ABCF3	CRIP2	CRIP2	ABCF3
	CDK10	ASPHD1	OSGIN2	BPTF	VKORC1	CNPY4	ASPHD1	EFCAB5	ZKSCAN3	SCIMP	ZNF646	PRSS36	ALG3	SCIMP	CDK10	CDK10	SCIMP
	ARL17A	CTDNEP1	REEP3	BCL2	ZNF283	ZNF668	CTDNEP1	PRSS36	CFAP119	TEKT4	ZNF232	XPOT	KANSL1-AS1	RAVER2	ARL17A	ARL17A	RAVER2
	CEACAM19	UFSP1	SLC39A13	C1QTNF4	WDR81	VKORC1	UFSP1	MAF	HLA-DRB1	CAMK2N2	TCTN2	CDK10	LINC02449	DCAF16	CEACAM19	CEACAM19	DCAF16
	ZSCAN23	ZNF404	PSMC3	SNX32	ZNF232	ZNF283	LRRC37A	PRR14L	XPNPEP3	SLC39A13	SLC35G2	ARL17A	PLEKHM1	ABRAXAS1	ZSCAN23	ZSCAN23	ABRAXAS1
	LAMTOR4	LRRC37A	RAB8B	ADCY5	COG7	ZNF232	TRIM72	CDK10	FAM180B	PSMC3	INO80E	CEACAM19	ENSG00000231760	SAP30L	LAMTOR4	LAMTOR4	SAP30L
	HACD4	TRIM72	BAG5	PPP1R14B	TCTN2	TRANK1	TOP3A	ARL17A	ILRUN	C2	HSPA4	ZSCAN23	ENSG00000232692	TP53INP1	HACD4	HACD4	TP53INP1
	ZKSCAN3	PRSS36	IQCD	SNX31	SLC35G2	TCTN2	PRSS36	CEACAM19	ZSCAN26	NYAP1	ZNF296	PNRC2	ENSG00000232748	IQCD	ZKSCAN3	ZKSCAN3	IQCD
	CFAP119	ZNF707	DCTN5	TMEM81	INO80E	CPLX1	SHARPIN	ZSCAN23	SFI1	CNPY4	SCG2	XPNPEP3	RGS5	AP1G1	CFAP119	CFAP119	AP1G1
	XPNPEP3	LIMK2	CNPY4	IQCK	HSPA4	SIGLEC7	ACOT1	LAMTOR4	STYX	VKORC1	C1QTNF4	ILRUN	ZNF232-AS1	DCTN5	XPNPEP3	XPNPEP3	DCTN5
	ZKSCAN5	CDK10	GPRC5B	UFSP1	ZNF296	ZBTB43	SPPL2C	ZKSCAN3	CR1	ZNF283	FIBP	ZSCAN26	LINC00857	ZNF668	ZKSCAN5	ZKSCAN5	ZNF668
	ZSCAN16	ARL17A	ZNF646	LRRC37A	C1QTNF4	INO80E	CDK10	CFAP119	IER5L-AS1	WDR81	CTSW	CD2AP	HLA-DQA2	VKORC1	ZSCAN16	ZSCAN16	VKORC1
	ILRUN	CEACAM19	ZNF232	PRSS36	FIBP	ZNF296	ARL17A	XPNPEP3	BTNL2	ZNF232	SNX32	SFI1	LRRC37A2	ZNF283	ILRUN	ILRUN	ZNF283
	ZSCAN26	ZSCAN23	SLC35G2	SPPL2C	CTSW	C1QTNF4	CEACAM19	ZSCAN16	MICB	CCDC88B	SNX31	STYX	ENSG00000239300	WDR81	ZSCAN26	ZSCAN26	WDR81
	SFI1	HACD4	INO80E	CDK10	SNX32	FIBP	ZSCAN23	ILRUN	MICA	TCTN2	TMEM81	CR1	CASTOR3	CCDC88B	SFI1	SFI1	CCDC88B
	HLA-DRB5	PNRC2	LIMS1	ARL17A	SNX31	CTSW	ZKSCAN3	ZSCAN26	SUPT4H1	SLC35G2	IL20RB	BTNL2	HLA-DOB	RFWD3	HLA-DRB5	HLA-DRB5	RFWD3
	CR1	ZKSCAN3	ZNF296	CEACAM19	IL20RB	SNX32	S100A14	CD2AP	PVRIG	INO80E	ASPHD1	MICA	ENSG00000249061	TCTN2	CR1	CR1	TCTN2
	IER5L-AS1	CFAP119	C1QTNF4	KATNA1	IQCK	SNX31	CFAP119	SFI1	ALG3	HSPA4	UFSP1	LINC01460	LINC02021	INPP5D	IER5L-AS1	IER5L-AS1	INPP5D
	BTNL2	HLA-DRB1	FIBP	MAPT	UFSP1	TMEM81	XPNPEP3	STYX	KANSL1-AS1	ZNF296	ZNF404	SUPT4H1	ENSG00000258695	SIGLEC7	BTNL2	BTNL2	SIGLEC7
	MICB	XPNPEP3	SNX32	BCAM	LRRC37A	UFSP1	ZKSCAN5	CR1	DHRS4-AS1	C1QTNF4	LRRC37A	PVRIG	ENSG00000259363	LMAN2	MICB	MICB	LMAN2
	MICA	ZKSCAN5	PPP1R14B	ERC2	EFCAB5	LRRC37A	FAM180B	IER5L-AS1	AP4M1	FIBP	TRIM72	GPC2	ENSG00000260911	INO80E	MICA	MICA	INO80E
	LINC01556	ZSCAN16	SNX31	ZSCAN23	PRSS36	TRIM72	ILRUN	BTNL2	PLEKHM1	CTSW	PRSS36	KANSL1-AS1	SPECC1-DT	CHD3	LINC01556	LINC01556	CHD3
	HLA-A	ILRUN	TMEM81	LAMTOR4	LINC00311	MIEF2	ZSCAN26	MICB	TSBP1-AS1	SNX32	MAF	AP4M1	ENSG00000261195	C1QTNF4	HLA-A	HLA-A	C1QTNF4
	SUPT4H1	ZSCAN26	UFSP1	NKAIN2	HLA-DQB1	PRSS36	SFI1	MICA	ARL17B	PPP1R14B	CRIP2	TSPAN14-AS1	ENSG00000262039	FIBP	SUPT4H1	SUPT4H1	FIBP
	PVRIG	CD2AP	ZNF404	ZKSCAN3	SHARPIN	FES	WWP2	SUPT4H1	ENSG00000231760	TDRD12	CDK10	HCG18	MAPT-AS1	SNX32	PVRIG	PVRIG	SNX32
	ALG3	SFI1	GJC3	XPNPEP3	FMNL1	CRIP2	CR1	PVRIG	ENSG00000232748	SNX31	ARL17A	ENSG00000231760	CEACAM16-AS1	ZNF80	ALG3	ALG3	ZNF80
	KANSL1-AS1	HLA-DRB5	LRRC37A	ZKSCAN5	SPPL2C	ACOT1	HLA-DRA	GPC2	RERE-AS1	TMEM81	CEACAM19	RGS5	ZNF45-AS1	ADGRE1	KANSL1-AS1	KANSL1-AS1	ADGRE1
	DHRS4-AS1	CR1	PRSS36	FAM180B	CDK10	SPPL2C	BTNL2	FAM209B	RGS5	ASPHD1	CFAP73	ZNF232-AS1	ENSG00000269940	UFSP1	DHRS4-AS1	DHRS4-AS1	UFSP1
	AP4M1	IER5L-AS1	SHARPIN	ILRUN	ARL17A	CDK10	NEU1	KANSL1-AS1	ZNF232-AS1	CTDNEP1	ZSCAN23	HLA-DQA2	ENSG00000269958	SPRYD4	AP4M1	AP4M1	SPRYD4
	PLEKHM1	HLA-DRA	NKPD1	ZSCAN26	CEACAM19	PDIA2	MICB	AP4M1	ENSG00000234936	ORAI3	PNRC2	HLA-DOB	CD2AP-DT	LRRC37A	PLEKHM1	PLEKHM1	LRRC37A
	ARL17B	MICB	CRIP2	ZNF165	MAPT	ARL17A	MICA	PLEKHM1	HLA-DQA2	UFSP1	ZKSCAN3	MINDY2-DT	ENSG00000271828	CDK5R1	ARL17B	ARL17B	CDK5R1
	ENSG00000230912	MICA	CDK10	CYYR1-AS1	BCAM	CEACAM19	HLA-E	TSBP1-AS1	ENSG00000237640	LRRC37A	CFAP119	ENSG00000247011	APP-DT	HLA-DQB1	ENSG00000230912	ENSG00000230912	HLA-DQB1
	ENSG00000231760	LINC01556	ARL17A	SIRPA	ERC2	ZSCAN23	GABBR1	ARL17B	LRRC37A2	TRIM72	XPNPEP3	ENSG00000249061	ENSG00000277806	FZD2	ENSG00000231760	ENSG00000231760	FZD2
	ENSG00000232748	SUPT4H1	CEACAM19	CD2AP	ZSCAN23	HACD4	LINC01556	ENSG00000231760	ASB14	NHLH2	FAM180B	LINC02021	MAPT-IT1	IST1	ENSG00000232748	ENSG00000232748	IST1
	RERE-AS1	PVRIG	CYP27C1	STYX	LAMTOR4	PNRC2	SUPT4H1	ENSG00000232748	CASTOR3	PRSS36	ILRUN	ENSG00000250948	LINC00997	GDPGP1	RERE-AS1	RERE-AS1	GDPGP1
	RGS5	KANSL1-AS1	PERM1	HLA-DRB5	HES4	ZKSCAN3	PVRIG	RGS5	HLA-DOB	SHARPIN	ZSCAN26	ARHGAP5-AS1	ENSG00000256427	NRBP2	RGS5	RGS5	NRBP2
	ZNF232-AS1	DHRS4-AS1	ZSCAN23	HLA-DOA	NKAIN2	CFAP119	ALG3	ZNF232-AS1	MINDY2-DT	ACOT1	CD2AP	ENSG00000258695		CDK10	ZNF232-AS1	ZNF232-AS1	CDK10
	APOC2	AP4M1	PNRC2	BTNL2	ZKSCAN3	XPNPEP3	KANSL1-AS1	ENSG00000234936	LRP4-AS1	CDK10	SFI1	ENSG00000259363		METTL7A	APOC2	APOC2	METTL7A
	ENSG00000234936	PLEKHM1	ZKSCAN3	TRIM39	CFAP119	FAM180B	VPS33B-DT	ZSCAN31	KCTD13-DT	ARL17A	STYX	ENSG00000260136		TAS2R60	ENSG00000234936	ENSG00000234936	TAS2R60
	ZSCAN31	ENSG00000231760	CFAP119	DEFB134	HLA-DRB1	ZSCAN16	AP4M1	NIFK-AS1	YPEL3-DT	CEACAM19	CR1	ENSG00000260163		CEACAM19	ZSCAN31	ZSCAN31	CEACAM19
	HLA-DQA2	ENSG00000232692	XPNPEP3	PVRIG	XPNPEP3	ILRUN	PLEKHM1	HLA-DQA2	ENSG00000255197	ZSCAN23	HLA-DRA	RUSF1-DT		LILRA5	HLA-DQA2	HLA-DQA2	LILRA5
	ENSG00000237640	ENSG00000232748	FAM180B	NDUFS3	ZKSCAN5	ZSCAN26	ENSG00000231760	LRRC37A2	ENSG00000257711	ZKSCAN3	BTNL2	ENSG00000260911		LAMTOR4	ENSG00000237640	ENSG00000237640	LAMTOR4
	LRRC37A2	RGS5	ILRUN	KANSL1-AS1	FAM180B	CD2AP	ENSG00000232692	ENSG00000239300	ARHGAP5-AS1	CFAP119	MICB	SPECC1-DT		XPNPEP3	LRRC37A2	LRRC37A2	XPNPEP3
	ENSG00000239300	ZNF232-AS1	H4C3	ARL17B	H4C3	SFI1	ENSG00000232748	ASB14	ENSG00000258695	HLA-DRB1	MICA	ENSG00000261195		ILRUN	ENSG00000239300	ENSG00000239300	ILRUN
	ASB14	APOC2	ZSCAN26	ENSG00000231760	ZSCAN26	STYX	ZNF232-AS1	CASTOR3	USP3-AS1	XPNPEP3	LINC01556	MAPT-AS1		GAL3ST4	ASB14	ASB14	GAL3ST4
	CASTOR3	ZSCAN31	ZNF165	FAM215B	CYYR1-AS1	NTRK1	APOC2	HLA-DOB	ENSG00000259250	FAM180B	DEFB134	TSPOAP1-AS1		CD2AP	CASTOR3	CASTOR3	CD2AP
	HLA-DOB	HLA-DQA2	ZNF655	ENSG00000232692	SIRPA	CR1	ENSG00000235077	MINDY2-DT	ENSG00000259363	ZSCAN16	SUPT4H1	CEACAM16-AS1		STYX	HLA-DOB	HLA-DOB	STYX
	MINDY2-DT	ENSG00000237640	SFI1	RERE-AS1	CD2AP	IER5L-AS1	ZSCAN31	UGDH-AS1	ENSG00000260136	ILRUN	PVRIG	ZNF45-AS1		APRG1	MINDY2-DT	MINDY2-DT	APRG1
	LINC02021	LRRC37A2	WWP2	ZNF232-AS1	SFI1	HLA-DRA	HLA-DQA2	LINC02021	ENSG00000260163	H4C3	NDUFS3	ENSG00000267222		TAP2	LINC02021	LINC02021	TAP2
	ARHGAP5-AS1	ASB14	CR1	JAZF1-AS1	STYX	BTNL2	ENSG00000237640	LINC02552	ENSG00000260304	ZSCAN26	KANSL1-AS1	GEMIN7-AS1		BTBD17	ARHGAP5-AS1	ARHGAP5-AS1	BTBD17
	ENSG00000258695	HLA-DOB	HLA-DRA	ENSG00000235077	WWP2	BAG6	LRRC37A2	ENSG00000258695	ENSG00000260911	MYO1C	DHRS4-AS1	ENSG00000269940		ZBTB12	ENSG00000258695	ENSG00000258695	ZBTB12
	ENSG00000259363	MINDY2-DT	BTNL2	ZSCAN31	NTRK1	MICB	ASB14	ENSG00000259363	SPECC1-DT	CD2AP	AP4M1	ENSG00000269958		MICB	ENSG00000259363	ENSG00000259363	MICB
	ENSG00000260136	YPEL3-DT	MICB	ZNF747-DT	HLA-DOA	MICA	CASTOR3	ENSG00000260136	ENSG00000261195	SFI1	PLEKHM1	CD2AP-DT		GABBR1	ENSG00000260136	ENSG00000260136	GABBR1
	ENSG00000260911	ARHGAP5-AS1	MICA	ENSG00000236234	HLA-DRA	LINC01556	HLA-DOB	ENSG00000260911	ENSG00000261218	TAT	C5orf67	ENSG00000271046		C17orf107	ENSG00000260911	ENSG00000260911	C17orf107
	SPECC1-DT	ENSG00000258695	LINC01556	HLA-DQA2	BTNL2	SUPT4H1	MINDY2-DT	SPECC1-DT	OTULIN-DT	CR1	ENSG00000231760	ENSG00000271828		FAM209B	SPECC1-DT	SPECC1-DT	FAM209B
	ENSG00000261172	ENSG00000259363	DEFB134	LRRC37A2	BAG6	PVRIG	YPEL3-DT	ENSG00000261172	MAPT-AS1	HLA-DRA	ENSG00000232692	ENSG00000272217		VAC14-AS1	ENSG00000261172	ENSG00000261172	VAC14-AS1
	ENSG00000261195	ENSG00000260136	SUPT4H1	ASB14	MRPS18B	FAM209B	ARHGAP5-AS1	ENSG00000261195	TSPOAP1-AS1	BTNL2	RERE-AS1	ENSG00000272267		KANSL1-AS1	ENSG00000261195	ENSG00000261195	KANSL1-AS1
	ENSG00000262039	ENSG00000260163	PVRIG	CASTOR3	GNL1	KANSL1-AS1	ENSG00000258695	MAPT-AS1	ENSG00000265967	MSH5	RGS5	ENSG00000272954		NEURL4	ENSG00000262039	ENSG00000262039	NEURL4
	MAPT-AS1	ENSG00000260304	GPC2	HLA-DOB	DEFB134	ENSG00000214788	ENSG00000259363	ENSG00000266718	ENSG00000266718	MICB	ZNF232-AS1	APP-DT		AP4M1	MAPT-AS1	MAPT-AS1	AP4M1
	TSPOAP1-AS1	ENSG00000260911	ALG3	MINDY2-DT	PVRIG	DHRS4-AS1	ENSG00000260136	CEACAM16-AS1	CEACAM16-AS1	MICA	APOC2	ENSG00000275263		ENSG00000224738	TSPOAP1-AS1	TSPOAP1-AS1	ENSG00000224738
	ENSG00000266718	SPECC1-DT	KANSL1-AS1	KCTD13-DT	NDUFS3	AP4M1	ENSG00000260163	ENSG00000267058	ENSG00000267058	LINC01556	ENSG00000234936	ENSG00000275392		TSPAN14-AS1	ENSG00000266718	ENSG00000266718	TSPAN14-AS1
	CEACAM16-AS1	ENSG00000261172	DHRS4-AS1	NOP14-AS1	KANSL1-AS1	BAZ2B-AS1	ENSG00000260304	ZNF45-AS1	ENSG00000267222	SUPT4H1	ZSCAN31	ENSG00000278133		EPHA1-AS1	CEACAM16-AS1	CEACAM16-AS1	EPHA1-AS1
	ENSG00000267160	ENSG00000261195	AP4M1	ENSG00000255197	GRID2IP	PLEKHM1	ENSG00000260911	APOC4	APOC4	PVRIG	HLA-DQA2	MAPT-IT1		SERPINB9P1	ENSG00000267160	ENSG00000267160	SERPINB9P1
	ENSG00000267198	TSPOAP1-AS1	PLEKHM1	LINC02552	PPP2R2A	ENSG00000231760	SPECC1-DT	ENSG00000269958	ENSG00000269940	NDUFS3	ENSG00000237640	LINC00997		HLA-DQB2	ENSG00000267198	ENSG00000267198	HLA-DQB2
	ENSG00000267222	ENSG00000266718	TSBP1-AS1	ARHGAP5-AS1	CCNT2-AS1	ENSG00000232692	SULT1A3	ENSG00000271828	ENSG00000269958	ALG3	LRRC37A2	ENSG00000256427		ENSG00000232748	ENSG00000267222	ENSG00000267222	ENSG00000232748
	ENSG00000269958	CEACAM16-AS1	C5orf67	ENSG00000258695	PLEKHM1	ENSG00000232748	ENSG00000261195	ENSG00000271855	CD2AP-DT	KANSL1-AS1	ASB14			RERE-AS1	ENSG00000269958	ENSG00000269958	RERE-AS1
	ATP2B1-AS1	ENSG00000267058	HCG18	ENSG00000259250	ARL17B	RERE-AS1	TSPOAP1-AS1	ENSG00000272267	ENSG00000271828	DHRS4-AS1	CASTOR3			ZNF232-AS1	ATP2B1-AS1	ATP2B1-AS1	ZNF232-AS1
	ENSG00000271828	ENSG00000269940	ENSG00000231760	ENSG00000259363	HCG22	LINC00460	ENSG00000266718	ENSG00000272345	ENSG00000271855	AP4M1	HLA-DOB			LINC01800	ENSG00000271828	ENSG00000271828	LINC01800
	ENSG00000273014	ENSG00000269958	ZBED9	ENSG00000260060	ENSG00000231760	ZNF232-AS1	CEACAM16-AS1	ENSG00000273096	ENSG00000271945	PLEKHM1	CD302			HLA-B	ENSG00000273014	ENSG00000273014	HLA-B
	APP-DT	CD2AP-DT	ENSG00000232692	ENSG00000260163	FAM215B	APOC2	ENSG00000267058	LINC02019	APP-DT	TSBP1-AS1	TMEM225B			ENSG00000236935	APP-DT	APP-DT	ENSG00000236935
	ENSG00000273674	ENSG00000271828	RERE-AS1	ENSG00000260304	ENSG00000232692	ZSCAN31	ZNF45-AS1	APP-DT	ENSG00000273674	C5orf67	MINDY2-DT			HLA-DQA2	ENSG00000273674	ENSG00000273674	HLA-DQA2
	ENSG00000278133	ENSG00000271855	ZNF232-AS1	ENSG00000260593	RERE-AS1	HLA-DQA2	ENSG00000267222	ENSG00000278133	ENSG00000276691	ARL17B	YPEL3-DT			LRRC37A2	ENSG00000278133	ENSG00000278133	LRRC37A2
	LINC00997	ENSG00000272267	APOC2	ENSG00000260634	ZNF232-AS1	LRRC37A2	ENSG00000269940	MAPT-IT1	MAPT-IT1	ENSG00000231760	ENSG00000258695			HLA-DOB	LINC00997	LINC00997	HLA-DOB
	ENSG00000256427	ENSG00000273096	ENSG00000234936	ENSG00000260911	JAZF1-AS1	ASB14	ENSG00000271828	LINC00997	LINC00997	RERE-AS1	ENSG00000259280			YPEL3-DT	ENSG00000256427	ENSG00000256427	YPEL3-DT
		ENSG00000273342	ZSCAN31	SPECC1-DT	APOC2	HLA-DOB	ENSG00000271855	ENSG00000256427	ENSG00000256427	ZNF232-AS1	ENSG00000259363			COPDA1	SNX1	SNX1	COPDA1
		APP-DT	HLA-DQA2	ENSG00000261195	ENSG00000235077	MINDY2-DT	ENSG00000272267			APOC2	ENSG00000260136			USP3-AS1	IBSP	IBSP	USP3-AS1
		ENSG00000273674	ENSG00000237640	OTULIN-DT	ZSCAN31	KCTD13-DT	APP-DT			ZSCAN31	ENSG00000260304			ENSG00000260257	GRN	GRN	ENSG00000260257
		ENSG00000274678	LRRC37A2	ENSG00000261367	ENSG00000236234	LINC02021	ENSG00000273674			HLA-DQA2	ENSG00000260911			ENSG00000260911	HEXB	HEXB	ENSG00000260911
		ENSG00000277566	ENSG00000239300	ENSG00000262766	HLA-DQA2	YPEL3-DT	ENSG00000275392			ENSG00000237640	SPECC1-DT			ENSG00000261218	KDELR3	KDELR3	ENSG00000261218
		LINC00997	ASB14	ENSG00000263220	LRRC37A2	ENSG00000258695	LINC00997			LRRC37A2	ENSG00000261195			ENSG00000261367	RIN3	RIN3	ENSG00000261367
		ENSG00000256427	CASTOR3	MAPT-AS1	HLA-DOB	ENSG00000256427	ENSG00000256427			ASB14	ENSG00000263164			ZNF594-DT	CCDC6	CCDC6	ZNF594-DT
			HLA-DOB	TSPOAP1-AS1	ENSG00000242798	ENSG00000260136				HLA-DOB	MAPT-AS1			ENSG00000262766	TSPAN14	TSPAN14	ENSG00000262766
			MINDY2-DT	MIR142HG	MTA1-DT	ENSG00000260163				MINDY2-DT	TSPOAP1-AS1			LINC00672	GTF2H1	GTF2H1	LINC00672
			ENSG00000247011	ENSG00000265971	ENSG00000255197	ENSG00000260304				ENSG00000247011	ENSG00000265971			ENSG00000269958	ACTR1B	ACTR1B	ENSG00000269958
			LINC02021	CEACAM16-AS1	LINC02552	ENSG00000260911				LINC02021	CEACAM16-AS1			ENSG00000271828	ITGB1BP1	ITGB1BP1	ENSG00000271828
			YPEL3-DT	ENSG00000267058	ARHGAP5-AS1	SPECC1-DT				YPEL3-DT	ENSG00000267058			ENSG00000271855	PTPA	PTPA	ENSG00000271855
			ENSG00000258695	FMNL1-DT	ENSG00000258695	ENSG00000261195				ENSG00000250948	ZNF45-AS1			ENSG00000272468	CLU	CLU	ENSG00000272468
			USP3-AS1	ZNF45-AS1	ENSG00000260163	ENSG00000262227				ENSG00000254363	ENSG00000268858			ENSG00000272501	APOBEC2	APOBEC2	ENSG00000272501
			ENSG00000259280	ENSG00000267222	ENSG00000260304	ENSG00000265971				ENSG00000257711	ENSG00000269958			ENSG00000272512	EML2	EML2	ENSG00000272512
			ENSG00000259363	ENSG00000267765	ENSG00000260593	CEACAM16-AS1				ENSG00000258695	CD2AP-DT			ENSG00000276691	DYDC2	DYDC2	ENSG00000276691
			ENSG00000260136	ENSG00000269954	ENSG00000260634	ENSG00000267058				ENSG00000259280	ATP2B1-AS1			ENSG00000278133	TMEM254	TMEM254	ENSG00000278133
			ENSG00000260163	ENSG00000269958	ENSG00000260911	ZNF45-AS1				ENSG00000259363	ENSG00000271828			ENSG00000253878	STX6	STX6	ENSG00000253878
			ENSG00000260304	CD2AP-DT	SPECC1-DT	ENSG00000269940				TPM1-AS	ENSG00000271855				PGBD1	PGBD1
			ENSG00000260911	ENSG00000271828	ENSG00000261195	ENSG00000269958				ENSG00000259807	ENSG00000272267				CARF	CARF
			SPECC1-DT	ENSG00000271855	OTULIN-DT	CD2AP-DT				ENSG00000260000	ENSG00000273342				RITA1	RITA1
			ENSG00000261172	ENSG00000271993	ENSG00000261367	ENSG00000271828				ENSG00000260136	ENSG00000273486				MARVELD3	MARVELD3
			ENSG00000261195	ENSG00000272382	ZNF594-DT	ENSG00000271855				ENSG00000260163	APP-DT				ZCCHC2	ZCCHC2
			OTULIN-DT	APP-DT	ENSG00000262372	ENSG00000272908				ENSG00000260304	ENSG00000276691				METTL25B	METTL25B
			CORO1A-AS1	ENSG00000273599	ENSG00000262766	ENSG00000273230				ENSG00000260911	ENSG00000278492				OTULINL	OTULINL
			MAPT-AS1	ENSG00000277954	MAPT-AS1	APP-DT				SPECC1-DT	MAPT-IT1				SAA4	SAA4
			TSPOAP1-AS1	MAPT-IT1	ENSG00000265971	ENSG00000274678				ENSG00000261195	PAGR1				TAOK2	TAOK2
			ENSG00000265971	LINC02033	ENSG00000266718	ENSG00000276691				ENSG00000262372	LINC00997				OTULIN	OTULIN
			CEACAM16-AS1	PAGR1	CEACAM16-AS1	ENSG00000278133				ENSG00000263164	ENSG00000256427				PDIA4	PDIA4
			ENSG00000267058	LINC00997	ZNF45-AS1	LINC00997				MAPT-AS1					PRR14	PRR14
			ZNF45-AS1	ERC2-IT1	ENSG00000267222	ENSG00000225986				ENSG00000265971					ACE	ACE
			ENSG00000267222	ENSG00000256427	ENSG00000269954	ENSG00000259298				ENSG00000266718					ZNF221	ZNF221
			APOC4		ENSG00000269958					CEACAM16-AS1					SCIMP	SCIMP
			ENSG00000269940		CD2AP-DT					ENSG00000267058					DCAF16	DCAF16
			ENSG00000269958		ENSG00000271828					ZNF45-AS1					ICA1L	ICA1L
			CD2AP-DT		ENSG00000271855					APOC4					F2RL2	F2RL2
			ATP2B1-AS1		APP-DT					ENSG00000267765					ZMYND19	ZMYND19
			ENSG00000271828		ENSG00000273599					ZSCAN16-AS1					FRAT1	FRAT1
			ENSG00000271855		ENSG00000276691					ENSG00000269940					SLC39A13	SLC39A13
			ENSG00000272267		ENSG00000277087					ENSG00000269958					CNPY4	CNPY4
			ENSG00000272667		ENSG00000278133					CD2AP-DT					MAP2K1	MAP2K1
			APP-DT		MAPT-IT1					ATP2B1-AS1					MRPL1	MRPL1
			ENSG00000273674		LINC02033					ENSG00000271828					PPP1R14B	PPP1R14B
			ENSG00000276691		PAGR1					ENSG00000271855					ASPHD1	ASPHD1
			MAPT-IT1		LINC00997					ENSG00000272267					CTDNEP1	CTDNEP1
			PAGR1		ERC2-IT1					ENSG00000273014					ZNF707	ZNF707
			LINC00997							ENSG00000273096					PNRC2	PNRC2
			ENSG00000256427							ENSG00000273230					HLA-DRB1	HLA-DRB1
										APP-DT					CD2AP	CD2AP
										ENSG00000273599					HLA-DRA	HLA-DRA
										ENSG00000273674					ENSG00000232692	ENSG00000232692
										ENSG00000276691					YPEL3-DT	YPEL3-DT
										ENSG00000278133					ENSG00000260163	ENSG00000260163
										MAPT-IT1					ENSG00000260304	ENSG00000260304
										LINC00997					ENSG00000267058	ENSG00000267058
										ENSG00000256427					ENSG00000269940	ENSG00000269940
															CD2AP-DT	CD2AP-DT
															ENSG00000271855	ENSG00000271855
															ENSG00000272267	ENSG00000272267
															ENSG00000273096	ENSG00000273096
															ENSG00000273342	ENSG00000273342
															ENSG00000274678	ENSG00000274678
															ENSG00000277566	ENSG00000277566
															ENSG00000256427	ENSG00000256427
															ABCA7	ABCA7
															CASS4	CASS4
															SIRPG	SIRPG
															SLC25A17	SLC25A17
															CSTF1	CSTF1
															TNFSF13B	TNFSF13B
															GGA2	GGA2
															CD33	CD33
															TWNK	TWNK
															CNTNAP1	CNTNAP1
															MFSD10	MFSD10
															DTX4	DTX4
															MS4A4A	MS4A4A
															CPSF3	CPSF3
															CRHR1	CRHR1
															BAZ2B	BAZ2B
															NECTIN2	NECTIN2
															APOE	APOE
															APH1B	APH1B
															CLEC18B	CLEC18B
															SSH2	SSH2
															PFDN2	PFDN2
															TRPM8	TRPM8
															RASGEF1C	RASGEF1C
															CELF1	CELF1
															PPP4C	PPP4C
															MAT1A	MAT1A
															RASGRP3	RASGRP3
															GABPA	GABPA
															FCER1G	FCER1G
															ARHGAP27	ARHGAP27
															JAML	JAML
															ABCF3	ABCF3
															TEKT4	TEKT4
															REEP3	REEP3
															PSMC3	PSMC3
															BAG5	BAG5
															IQCD	IQCD
															GPRC5B	GPRC5B
															ZNF646	ZNF646
															LIMS1	LIMS1
															GJC3	GJC3
															SHARPIN	SHARPIN
															NKPD1	NKPD1
															CYP27C1	CYP27C1
															PERM1	PERM1
															FAM180B	FAM180B
															H4C3	H4C3
															ZNF165	ZNF165
															ZNF655	ZNF655
															WWP2	WWP2
															DEFB134	DEFB134
															GPC2	GPC2
															TSBP1-AS1	TSBP1-AS1
															C5orf67	C5orf67
															HCG18	HCG18
															ZBED9	ZBED9
															ENSG00000247011	ENSG00000247011
															USP3-AS1	USP3-AS1
															ENSG00000259280	ENSG00000259280
															OTULIN-DT	OTULIN-DT
															CORO1A-AS1	CORO1A-AS1
															ENSG00000265971	ENSG00000265971
															ZNF45-AS1	ZNF45-AS1
															APOC4	APOC4
															ENSG00000272667	ENSG00000272667
															ENSG00000276691	ENSG00000276691
															MAPT-IT1	MAPT-IT1
															PAGR1	PAGR1
															SPI1	SPI1
															TM9SF3	TM9SF3
															PALB2	PALB2
															ALKBH5	ALKBH5
															SETD1A	SETD1A
															ERCC2	ERCC2
															AGFG2	AGFG2
															TMEM106B	TMEM106B
															PLEKHA1	PLEKHA1
															CPEB3	CPEB3
															MTMR4	MTMR4
															DNAJC4	DNAJC4
															SLC39A7	SLC39A7
															WNT5A	WNT5A
															NUP43	NUP43
															PRXL2A	PRXL2A
															CISD1	CISD1
															PLCG1	PLCG1
															NEURL2	NEURL2
															PLD2	PLD2
															BIN1	BIN1
															SLTM	SLTM
															RNF185	RNF185
															ARMC5	ARMC5
															DOK3	DOK3
															NIT1	NIT1
															KLHDC9	KLHDC9
															ZNF668	ZNF668
															ZNF283	ZNF283
															WDR81	WDR81
															SCARA3	SCARA3
															COG7	COG7
															BPTF	BPTF
															BCL2	BCL2
															ADCY5	ADCY5
															IQCK	IQCK
															SPPL2C	SPPL2C
															KATNA1	KATNA1
															MAPT	MAPT
															BCAM	BCAM
															ERC2	ERC2
															NKAIN2	NKAIN2
															CYYR1-AS1	CYYR1-AS1
															SIRPA	SIRPA
															STYX	STYX
															HLA-DOA	HLA-DOA
															TRIM39	TRIM39
															NDUFS3	NDUFS3
															FAM215B	FAM215B
															JAZF1-AS1	JAZF1-AS1
															ENSG00000235077	ENSG00000235077
															ZNF747-DT	ZNF747-DT
															ENSG00000236234	ENSG00000236234
															KCTD13-DT	KCTD13-DT
															NOP14-AS1	NOP14-AS1
															ENSG00000255197	ENSG00000255197
															LINC02552	LINC02552
															ENSG00000259250	ENSG00000259250
															ENSG00000260060	ENSG00000260060
															ENSG00000260593	ENSG00000260593
															ENSG00000260634	ENSG00000260634
															ENSG00000261367	ENSG00000261367
															ENSG00000262766	ENSG00000262766
															ENSG00000263220	ENSG00000263220
															MIR142HG	MIR142HG
															FMNL1-DT	FMNL1-DT
															ENSG00000267765	ENSG00000267765
															ENSG00000269954	ENSG00000269954
															ENSG00000271993	ENSG00000271993
															ENSG00000272382	ENSG00000272382
															ENSG00000273599	ENSG00000273599
															ENSG00000277954	ENSG00000277954
															LINC02033	LINC02033
															ERC2-IT1	ERC2-IT1
															TRAPPC6A	TRAPPC6A
															MATK	MATK
															SPAG9	SPAG9
															PICALM	PICALM
															NSF	NSF
															TRIP6	TRIP6
															STX1B	STX1B
															SUN2	SUN2
															CLPTM1	CLPTM1
															CRHR2	CRHR2
															CAMTA2	CAMTA2
															SLC25A11	SLC25A11
															SPDEF	SPDEF
															HP1BP3	HP1BP3
															ANKRD36	ANKRD36
															SYTL2	SYTL2
															NIPA2	NIPA2
															DMRTA2	DMRTA2
															GPR17	GPR17
															NEIL2	NEIL2
															PCDH1	PCDH1
															GAREM2	GAREM2
															DEDD	DEDD
															CTSB	CTSB
															VKORC1	VKORC1
															TCTN2	TCTN2
															CTSW	CTSW
															IL20RB	IL20RB
															LINC00311	LINC00311
															HLA-DQB1	HLA-DQB1
															FMNL1	FMNL1
															HES4	HES4
															NTRK1	NTRK1
															BAG6	BAG6
															MRPS18B	MRPS18B
															GNL1	GNL1
															GRID2IP	GRID2IP
															PPP2R2A	PPP2R2A
															CCNT2-AS1	CCNT2-AS1
															HCG22	HCG22
															ENSG00000242798	ENSG00000242798
															MTA1-DT	MTA1-DT
															ZNF594-DT	ZNF594-DT
															ENSG00000262372	ENSG00000262372
															ENSG00000277087	ENSG00000277087
															PLTP	PLTP
															SPINK2	SPINK2
															VGF	VGF
															APOC1	APOC1
															HELZ2	HELZ2
															ACSS2	ACSS2
															MTSS2	MTSS2
															ERBB2	ERBB2
															UBASH3B	UBASH3B
															NDUFAF6	NDUFAF6
															LYPD5	LYPD5
															DCLK3	DCLK3
															SAP30L	SAP30L
															TRANK1	TRANK1
															CPLX1	CPLX1
															SIGLEC7	SIGLEC7
															ZBTB43	ZBTB43
															MIEF2	MIEF2
															FES	FES
															ACOT1	ACOT1
															PDIA2	PDIA2
															FAM209B	FAM209B
															ENSG00000214788	ENSG00000214788
															BAZ2B-AS1	BAZ2B-AS1
															LINC00460	LINC00460
															ENSG00000262227	ENSG00000262227
															ENSG00000272908	ENSG00000272908
															ENSG00000273230	ENSG00000273230
															ENSG00000225986	ENSG00000225986
															ENSG00000259298	ENSG00000259298
															ERLIN1	ERLIN1
															HS3ST3B1	HS3ST3B1
															LANCL2	LANCL2
															IL34	IL34
															ABRA	ABRA
															SEZ6L2	SEZ6L2
															TOP3A	TOP3A
															S100A14	S100A14
															NEU1	NEU1
															HLA-E	HLA-E
															GABBR1	GABBR1
															VPS33B-DT	VPS33B-DT
															SULT1A3	SULT1A3
															ENSG00000275392	ENSG00000275392
															CLASRP	CLASRP
															RNF167	RNF167
															FNBP4	FNBP4
															ORC2	ORC2
															DDX54	DDX54
															SNRPD2	SNRPD2
															ZSCAN21	ZSCAN21
															PLK1	PLK1
															MAF	MAF
															PRR14L	PRR14L
															NIFK-AS1	NIFK-AS1
															UGDH-AS1	UGDH-AS1
															ENSG00000272345	ENSG00000272345
															LINC02019	LINC02019
															MARK4	MARK4
															TRAM1	TRAM1
															TAF6	TAF6
															MPP2	MPP2
															NCAPG	NCAPG
															RPN2	RPN2
															SLX1A	SLX1A
															HIRIP3	HIRIP3
															NYAP1	NYAP1
															CAVIN1	CAVIN1
															LRP4-AS1	LRP4-AS1
															ENSG00000257711	ENSG00000257711
															ENSG00000261218	ENSG00000261218
															ENSG00000265967	ENSG00000265967
															ENSG00000271945	ENSG00000271945
															TNPO3	TNPO3
															REXO1	REXO1
															ZNF324	ZNF324
															CLN5	CLN5
															C1QBP	C1QBP
															WDR48	WDR48
															PMFBP1	PMFBP1
															BEST3	BEST3
															TUBG1	TUBG1
															TRAPPC14	TRAPPC14
															ATP5F1A	ATP5F1A
															APPL1	APPL1
															TMED4	TMED4
															ZYX	ZYX
															C2	C2
															CCDC88B	CCDC88B
															TDRD12	TDRD12
															ORAI3	ORAI3
															NHLH2	NHLH2
															MYO1C	MYO1C
															TAT	TAT
															MSH5	MSH5
															ENSG00000250948	ENSG00000250948
															ENSG00000254363	ENSG00000254363
															TPM1-AS	TPM1-AS
															ENSG00000259807	ENSG00000259807
															ENSG00000260000	ENSG00000260000
															ENSG00000263164	ENSG00000263164
															ZSCAN16-AS1	ZSCAN16-AS1
															SH2D2A	SH2D2A
															POLR1H	POLR1H
															GOSR2	GOSR2
															RNF6	RNF6
															SERPINF1	SERPINF1
															DOC2A	DOC2A
															SCG2	SCG2
															CFAP73	CFAP73
															CD302	CD302
															TMEM225B	TMEM225B
															ENSG00000268858	ENSG00000268858
															ENSG00000273486	ENSG00000273486
															ENSG00000278492	ENSG00000278492
															ASTE1	ASTE1
															PHF23	PHF23
															LRCH4	LRCH4
															KCNN4	KCNN4
															PDCL3	PDCL3
															PRKD3	PRKD3
															BLZF1	BLZF1
															CHPF	CHPF
															OPA3	OPA3
															DSTN	DSTN
															PSMC3IP	PSMC3IP
															DCAF7	DCAF7
															SORL1	SORL1
															DNASE2B	DNASE2B
															HNRNPD	HNRNPD
															CCDC25	CCDC25
															B4GALT3	B4GALT3
															TP53INP1	TP53INP1
															SFTPC	SFTPC
															TNKS	TNKS
															PHOSPHO1	PHOSPHO1
															XPOT	XPOT
															LINC01460	LINC01460
															TSPAN14-AS1	TSPAN14-AS1
															ENSG00000249061	ENSG00000249061
															RUSF1-DT	RUSF1-DT
															GEMIN7-AS1	GEMIN7-AS1
															ENSG00000271046	ENSG00000271046
															ENSG00000272217	ENSG00000272217
															ENSG00000272954	ENSG00000272954
															ENSG00000275263	ENSG00000275263
															PTPMT1	PTPMT1
															MAGOHB	MAGOHB
															CR2	CR2
															IDUA	IDUA
															PRSS35	PRSS35
															SURF4	SURF4
															KCNC2	KCNC2
															COPS6	COPS6
															ITGBL1	ITGBL1
															LINC02449	LINC02449
															LINC00857	LINC00857
															ENSG00000277806	ENSG00000277806
															NDUFAF7
															TOMM34
															CNN2
															UHRF1BP1
															WDR18
															ZMYND12
															PRR11
															NCK2
															CCNT2
															LAT2
															SLC8B1
															TMEM230
															TREM2
															ANKRD54
															SYNGR1
															BCKDK
															CYP3A5
															TRIM37
															RAI1
															MS4A6A
															RSRC2
															RASAL1
															CHD4
															CLEC4A
															MDN1
															TREML2
															QPCT
															SLC35D1
															PTK2B
															DEPDC7
															ZMIZ2
															TRIM24
															UNC5CL
															RTN2
															RBCK1
															IRF5
															KIF1C
															LILRB2
															MYBPC3
															RNF138
															SLC24A4
															GAS8
															DGKQ
															ABCB9
															IPMK
															RAVER2
															ABRAXAS1
															AP1G1
															RFWD3
															INPP5D
															LMAN2
															CHD3
															ZNF80
															ADGRE1
															SPRYD4
															CDK5R1
															FZD2
															IST1
															GDPGP1
															NRBP2
															METTL7A
															TAS2R60
															LILRA5
															GAL3ST4
															APRG1
															TAP2
															BTBD17
															ZBTB12
															C17orf107
															VAC14-AS1
															NEURL4
															ENSG00000224738
															EPHA1-AS1
															SERPINB9P1
															HLA-DQB2
															LINC01800
															HLA-B
															ENSG00000236935
															COPDA1
															ENSG00000260257
															LINC00672
															ENSG00000272468
															ENSG00000272501
															ENSG00000272512
															ENSG00000253878

## Sheet: Supplementary Table 2
Supplementary Table 2: Identification of AD-associated genes in 13 brain regions and blood by MR-JTI analysis.
Tissues	Brain Regions													Blood
	Amygdala	Anterior cingulate cortex	Caudate basal ganglia	Cerebellar Hemisphere	Cerebellum	Cortex	Frontal Cortex	Hippocampus	Hypothalamus	Nucleus accumbens basal ganglia	Putamen basal ganglia	Spinal cord cervical	Substantia nigra	Blood	All AD-associated genes after removal of duplicates	Brain AD-associated gene after removal of repetition	Blood AD-associated gene after removal of repetition
Gene Number	n=84	n=62	n=103	n=92	n=86	n=82	n=85	n=82	n=72	n=109	n=83	n=70	n=57	n=72	n=415	n=378	n=72
Genes	NR1H3	IBSP	GRN	SERPINB1	MATK	GRN	GRN	STAG3	MARK4	GRN	GRN	GRN	SERPINB1	NDUFAF7	NR1H3	NR1H3	NDUFAF7
	TUBG2	GRN	TUBG2	GINM1	GRN	TUBG2	TUBG2	YPEL3	SERPINB1	TUBG2	TUBG2	NME8	GINM1	GINM1	TUBG2	TUBG2	GINM1
	GINM1	GINM1	SLC4A8	ABCA7	STAG3	SLC4A8	GINM1	MYO15A	PABPC1	RRP12	SLC4A8	EARS2	MRPL43	CNN2	GINM1	GINM1	CNN2
	MRPL43	MRPL43	GINM1	SPI1	NSF	HSD3B7	NME8	ALKBH5	PVR	ABCA7	GINM1	KAT8	YPEL3	PICALM	MRPL43	MRPL43	PICALM
	STAG3	STAG3	MRPL43	STAG3	SUN2	POLR2E	YPEL3	LRRFIP2	HSD3B7	STAG3	POLR2E	LACTB	LRRFIP2	CCNT2	STAG3	STAG3	CCNT2
	SEMA4G	HSD3B7	PVR	PALB2	MAPK3	CBY1	LRRFIP2	SEMA4G	MAPK3	YPEL3	CBY1	CTSH	KDELR3	NME8	SEMA4G	SEMA4G	NME8
	POLR2E	POLR2E	CASS4	NME8	KAT8	KAT8	HSD3B7	HSD3B7	KAT8	LRRFIP2	CSTF1	CD33	EARS2	LAT2	POLR2E	POLR2E	LAT2
	CBY1	KDELR3	YPEL3	SIRPG	RNF40	LACTB	RIN3	KDELR3	RNF40	SEMA4G	RNF40	GOSR1	RNF40	SLC8B1	CBY1	CBY1	SLC8B1
	MAPK3	RIN3	MYO15A	YPEL3	KNOP1	TMEM106B	CSTF1	SIRPB1	KNOP1	CLN5	LACTB	MS4A4A	LACTB	LRRFIP2	MAPK3	MAPK3	LRRFIP2
	EARS2	EARS2	POLR2E	HSD3B7	CTSH	CHRNE	STX4	LACTB	CTSH	EARS2	DNAH11	NCOA7	TAF6	RSPO4	EARS2	EARS2	RSPO4
	KAT8	KNOP1	KDELR3	SETD1A	PPP1R37	MTCH2	KAT8	KLC3	KLC3	STX4	CHRNE	BLZF1	CHRNE	BCKDK	KAT8	KAT8	BCKDK
	RNF40	DNAH11	EARS2	MAPK3	SLC25A11	ITGB1BP1	CTSH	DNAH11	CHRNE	KAT8	MTCH2	CRHR1	CNTNAP1	KAT8	RNF40	RNF40	KAT8
	CTSH	CCDC6	GGA2	EARS2	GOSR1	PTPA	CHRNE	ZKSCAN1	NCAPG	RNF40	GTF2H1	EPHX2	MTCH2	CD33	CTSH	CTSH	CD33
	ZKSCAN1	GOSR1	STX4	KAT8	RBBP5	CRHR1	MTCH2	WNT3	MTCH2	LACTB	CPSF3	ANXA11	GTF2H1	CYP3A5	ZKSCAN1	ZKSCAN1	CYP3A5
	WNT3	MTCH2	LACTB	PPP1R37	CPSF3	SLC25A16	DNAJC4	GOSR1	GTF2H1	CLPTM1	PTPA	ZNF45	TEX14	TAF6	WNT3	WNT3	TAF6
	CHRNE	NCOA7	TWNK	ZKSCAN1	EPHX2	VGF	RBBP5	FNBP4	RPN2	ERCC2	EPHX2	NECTIN2	SLC25A16	CCDC6	CHRNE	CHRNE	CCDC6
	GOSR1	ITGB1BP1	WNT3	PLEKHA1	TEX14	TMEM8A	ITGB1BP1	RBBP5	ITGB1BP1	WNT3	SLC25A16	DCAF7	IDUA	TRIM37	GOSR1	GOSR1	TRIM37
	MTCH2	PTPA	CHRNE	CPEB3	ANXA11	APOC1	PTPA	ITGB1BP1	ANXA11	CNTNAP1	ZNF45	DNASE2B	ATP8B3	RAI1	MTCH2	MTCH2	RAI1
	KANSL1	CLU	MTCH2	GOSR1	SHLD2	LATS1	KANSL1	CRHR1	SLC25A16	MTCH2	TMEM254	DNA2	LATS1	CHD4	KANSL1	KANSL1	CHD4
	SLC25A16	TEX14	ITGB1BP1	DNAJC4	CISD1	ACSS2	CLU	NUP43	SLX1A	DNAJC4	DNA2	CARF	BIN1	MDN1	SLC25A16	SLC25A16	MDN1
	TMEM8A	EML2	PTPA	GTF2H1	ZNF45	ANKRD36	SLC25A16	SHLD2	DNA2	WDR48	APH1B	GALNT6	DNA2	TREML2	TMEM8A	TMEM8A	TREML2
	DNA2	XRCC3	CRHR1	ACTR1B	SPDEF	NUSAP1	OARD1	DDX54	GALNT6	ITGB1BP1	GALNT6	RRNAD1	RITA1	EPHX2	DNA2	DNA2	EPHX2
	RERE	TMEM8A	EPHX2	RBBP5	BIN1	DNA2	LATS1	SNRPD2	MARVELD3	PTPA	GPR17	SLC12A9	GEMIN7	DEPDC7	RERE	RERE	DEPDC7
	SLC26A1	NUSAP1	ANXA11	ITGB1BP1	DNA2	GALNT6	NUSAP1	PGBD1	SLC26A1	KANSL1	EGFR	GIGYF1	PRSS35	SLC25A16	SLC26A1	SLC26A1	SLC25A16
	SLC12A9	DNA2	SLC25A16	CPSF3	CARF	MARVELD3	DNA2	DNA2	SLC12A9	TEX14	DOC2A	CCDC25	SURF4	MYBPC3	SLC12A9	SLC12A9	MYBPC3
	TMEM219	WDR12	ATP8B3	EPHX2	NIPA2	ERBB2	GALNT6	CARF	HIRIP3	SLC25A16	TMEM219	NDUFS2	TBX6	APH1B	TMEM219	TMEM219	APH1B
	AZGP1	RITA1	DNA2	CISD1	MARVELD3	RRNAD1	RERE	APH1B	SIGLEC11	ZNF45	TMEM163	PGAP3	TEKT4	RNF185	AZGP1	AZGP1	RNF185
	SIGLEC11	GALNT6	APH1B	SLC25A16	DMRTA2	PPP4C	EGFR	GALNT6	DCTN5	BEST3	NDUFAF6	CNPY4	FRAT1	SLC24A4	SIGLEC11	SIGLEC11	SLC24A4
	OSGIN2	EGFR	GALNT6	NEURL2	EGFR	NDUFS2	SLC12A9	MARVELD3	NYAP1	NECTIN2	IL34	ZNF232	KCNC2	GAS8	OSGIN2	OSGIN2	GAS8
	RAB8B	GIGYF1	SSH2	XRCC3	SAA4	FCER1G	GIGYF1	RERE	ZNF283	BIN1	NDUFS2	SLC35G2	DCTN5	RERE	RAB8B	RAB8B	RERE
	ZNF232	NDUFS2	SLC26A1	PRKRIP1	PCDH1	ARHGAP27	TBX6	SLC26A1	INO80E	ZSCAN9	SLC39A13	INO80E	EXOSC1	CNIH4	ZNF232	ZNF232	CNIH4
	SLC35G2	ICA1L	CELF1	TMEM8A	GAREM2	DCAF16	PPP4C	FCER1G	HSPA4	DNA2	PSMC3	C1QTNF4	FIBP	SLC26A1	SLC35G2	SLC35G2	SLC26A1
	INO80E	OSGIN2	FCER1G	DNA2	NDUFS2	SAP30L	ARHGAP27	PGAP3	FIBP	GALNT6	ZNF646	FIBP	SNX31	CELF1	INO80E	INO80E	CELF1
	ZNF296	SLC39A13	SCIMP	APH1B	CAMK2N2	OSGIN2	ACE	OSGIN2	ASPHD1	MARVELD3	ZNF232	CTSW	IL20RB	UBASH3B	ZNF296	ZNF296	UBASH3B
	EXOSC1	ZNF296	TEKT4	SSH2	CTSB	SLC39A13	AZGP1	SLC39A13	LRRC37A	GEMIN7	SLC35G2	SNX32	SEZ6L2	NDUFS2	EXOSC1	EXOSC1	NDUFS2
	C1QTNF4	FIBP	OSGIN2	GIGYF1	BAG5	CNPY4	CAMK2N2	ZSCAN21	PRSS36	CNIH4	INO80E	TNKS	ASPHD1	FCER1G	C1QTNF4	C1QTNF4	FCER1G
	FIBP	SNX32	REEP3	NDUFS2	ZNF646	ZNF668	OSGIN2	ZNF283	SHARPIN	C7orf43	SCG2	ASPHD1	CDK10	SAP30L	FIBP	FIBP	SAP30L
	SNX32	ASPHD1	SLC39A13	ABCF3	WDR81	VKORC1	SLC39A13	ZNF232	CDK10	TMEM219	FIBP	LRRC37A	ZKSCAN3	IQCD	SNX32	SNX32	IQCD
	ARHGAP1	LRRC37A	DCTN5	KLHDC9	SLC35G2	TCTN2	CNPY4	INO80E	ARL17A	ZYX	CTSW	CDK10	ZSCAN26	WDR81	ARHGAP1	ARHGAP1	WDR81
	UFSP1	ZNF707	CNPY4	WDR81	HSPA4	C1QTNF4	ZNF232	HSPA4	ZKSCAN3	AZGP1	SNX32	ARL17A	BTNL2	CCDC88B	UFSP1	UFSP1	CCDC88B
	SH2D4B	LIMK2	ZNF646	ZNF232	FIBP	CTSW	SLC35G2	C1QTNF4	FAM180B	SCIMP	IL20RB	CEACAM19	MICA	SIGLEC7	SH2D4B	SH2D4B	SIGLEC7
	GPC5	PNRC2	SLC35G2	SLC35G2	CTSW	SNX32	ZNF296	FIBP	ZSCAN26	TEKT4	ASPHD1	PNRC2	LINC01556	INO80E	GPC5	GPC5	INO80E
	CDK10	ZKSCAN3	INO80E	HSPA4	SNX32	UFSP1	CTSW	CTSW	SFI1	PSMC3	UFSP1	ZSCAN26	RGS5	CHD3	CDK10	CDK10	CHD3
	ARL17A	HLA-DRB1	LIMS1	ZNF296	IL20RB	LRRC37A	SNX32	SNX32	STYX	CNPY4	MAF	STYX	HLA-DQA2	ADGRE1	ARL17A	ARL17A	ADGRE1
	ZKSCAN3	XPNPEP3	ZNF296	BPTF	IQCK	SPPL2C	TMEM81	ASPHD1	CR1	VKORC1	CRIP2	BTNL2	AC080162	LRRC37A	ZKSCAN3	ZKSCAN3	LRRC37A
	XPNPEP3	ZSCAN16	FIBP	UFSP1	PRSS36	ARL17A	ASPHD1	UFSP1	AL158151	WDR81	CEACAM19	LINC01460	HLA-DOB	GDPGP1	XPNPEP3	XPNPEP3	GDPGP1
	ZKSCAN5	C6orf106	SNX32	SPPL2C	LINC00311	ZSCAN23	LRRC37A	GJC3	MICB	CCDC88B	PNRC2	SUPT4H1	AC109492	METTL7A	ZKSCAN5	ZKSCAN5	METTL7A
	ZSCAN16	ZSCAN26	PPP1R14B	CDK10	HLA-DQB1	HACD4	TOP3A	EFCAB5	PVRIG	TCTN2	FAM180B	PVRIG	AC005225	CEACAM19	ZSCAN16	ZSCAN16	CEACAM19
	C6orf106	SFI1	SNX31	ARL17A	SHARPIN	PNRC2	SHARPIN	PRSS36	ALG3	SLC35G2	C6orf106	KANSL1-AS1	AC135050	LAMTOR4	C6orf106	C6orf106	LAMTOR4
	ZSCAN26	HLA-DRA	TMEM81	CEACAM19	SPPL2C	ZKSCAN3	SPPL2C	ARL17A	KANSL1-AS1	INO80E	ZSCAN26	AP4M1	AC005730	XPNPEP3	ZSCAN26	ZSCAN26	XPNPEP3
	SFI1	MICA	UFSP1	ERC2	CDK10	CCDC189	CDK10	ZKSCAN3	AP4M1	HSPA4	SFI1	HCG18	AC091180	C6orf106	SFI1	SFI1	C6orf106
	AL158151	DHRS4-AS1	LRRC37A	ZSCAN23	LAMTOR4	FAM180B	ARL17A	CCDC189	PLEKHM1	ZNF296	CR1	RGS5	AC243964	GAL3ST4	AL158151	AL158151	GAL3ST4
	BTNL2	LRRC37A2	PRSS36	LAMTOR4	ZKSCAN3	C6orf106	ZKSCAN5	XPNPEP3	AC135050	FIBP	BTNL2	AC012146	AL049840	BTBD17	BTNL2	BTNL2	BTBD17
	MICB	ASB14	CRIP2	NKAIN2	HLA-DRB1	ZSCAN26	ZSCAN26	ZSCAN16	AL096855	CTSW	MICB	HLA-DQA2	AL355353	C17orf107	MICB	MICB	C17orf107
	MICA	HLA-DOB	ARL17A	ZKSCAN3	ZKSCAN5	SFI1	WWP2	C6orf106	AC010883	CTDNEP1	LINC01556	HLA-DOB	AC008937	FAM209B	MICA	MICA	FAM209B
	LINC01556	AC090515	CEACAM19	ZKSCAN5	FAM180B	STYX	HLA-DRA	ZSCAN26	HLA-DQA2	ORAI3	SUPT4H1	AC090515	AC006213	KANSL1-AS1	LINC01556	LINC01556	KANSL1-AS1
	HLA-A	AC012645	ZSCAN23	FAM180B	ZSCAN26	CR1	BTNL2	CD2AP	AC004522	UFSP1	PVRIG	AC091180	MAPT-IT1	NEURL4	HLA-A	HLA-A	NEURL4
	PVRIG	AC010175	PNRC2	C6orf106	SFI1	BAG6	NEU1	STYX	HLA-DOB	LRRC37A	KANSL1-AS1	ARHGAP5-AS1		AC021028	PVRIG	PVRIG	AC021028
	DHRS4-AS1	AC008915	ZKSCAN3	ZSCAN26	HLA-DRA	MICA	MICA	BTNL2	LRP4-AS1	TRIM72	AP4M1	AC090825		SERPINB9P1	DHRS4-AS1	DHRS4-AS1	SERPINB9P1
	AP4M1	AC012508	CCDC189	ZNF165	BTNL2	LINC01556	GABBR1	MICB	AC120114	PRSS36	PLEKHM1	AC008915		HLA-DQB2	AP4M1	AP4M1	HLA-DQB2
	PLEKHM1	AC243964	FAM180B	SIRPA	BAG6	KANSL1-AS1	LINC01556	PVRIG	AC012645	SHARPIN	AL355312	AC026471		AC135050	PLEKHM1	PLEKHM1	AC135050
	ARL17B	AL021707	C6orf106	HLA-DOA	MRPS18B	OOSP1	PVRIG	FAM209B	AC010175	ACOT1	AP001596	AC135050		AL096855	ARL17B	ARL17B	AL096855
	AL355312		ZSCAN26	TRIM39	DEFB134	AC009506	VPS33B-DT	KANSL1-AS1	AC079385	ZSCAN23	AL096855	MAPT-AS1		AC012146	AL355312	AL355312	AC012146
	AC135050		ZNF165	PVRIG	PVRIG	AP001596	PLEKHM1	AP4M1	AC005225	CCDC189	AC012146	AC243964		LRRC37A2	AC135050	AC135050	LRRC37A2
	AL096855		ZNF655	NDUFS3	PLEKHM1	AC135050	AP001596	ARL17B	AC090825	XPNPEP3	AC010883	AC107993		AL928742	AL096855	AL096855	AL928742
	RGS5		WWP2	KANSL1-AS1	HCG22	LINC00460	AC012146	RGS5	AC005730	C6orf106	HLA-DQA2	GEMIN7-AS1		USP3-AS1	RGS5	RGS5	USP3-AS1
	AC012146		HLA-DRA	FAM215B	AP001596	HLA-DQA2	APOC2	NIFK-AS1	MAPT-AS1	HIST1H4C	LRRC37A2	AL049840		AL035071	AC012146	AC012146	AL035071
	HLA-DQA2		BTNL2	AP001596	AL096855	LRRC37A2	AC073842	HLA-DQA2	AC100830	ZSCAN26	CASTOR3	AP000553		AC087500	HLA-DQA2	HLA-DQA2	AC087500
	AC004522		MICB	AL096855	APOC2	HLA-DOB	ZSCAN31	LRRC37A2	AC107993	CD2AP	HLA-DOB	AP000229		LINC00672	AC004522	AC004522	LINC00672
	LRRC37A2		MICA	AC073842	AC073842	AC090515	HLA-DQA2	AC080162	AL049840	TAT	AC012645	MAPT-IT1		AL049840	LRRC37A2	LRRC37A2	AL049840
	ASB14		DEFB134	HLA-DQA2	AC091132	AC012645	LRRC37A2	HLA-DOB	AC073195	CR1	AC010175			AC008937	ASB14	ASB14	AC008937
	CASTOR3		SUPT4H1	LRRC37A2	LRRC37A2	AC005225	ASB14	AC090515	MAPT-IT1	HLA-DRA	AC005225			AL645608	CASTOR3	CASTOR3	AL645608
	HLA-DOB		PVRIG	HLA-DOB	AL928654	AC008915	CASTOR3	UGDH-AS1		BTNL2	AC090825				HLA-DOB	HLA-DOB
	LINC02021		GPC2	AC120114	AC090559	AC012508	HLA-DOB	LINC02021		MICB	AC008915				LINC02021	LINC02021
	AC008915		KANSL1-AS1	AC010175	LINC02552	AC009088	AC090515	LINC02552		MICA	AC243964				AC008915	AC008915
	MAPT-AS1		HCG23	ARHGAP5-AS1	ARHGAP5-AS1	AC027130	AC012645	AC005225		LINC01556	AC006213				MAPT-AS1	MAPT-AS1
	AC079336		HCG18	AC005225	AC009088	AC008937	AC008915	AC008915		SUPT4H1	AL049840				AC079336	AC079336
	AC243964		ZBED9	AC090825	AC005730	AC073195	AC012508	AC027130		PVRIG	AC021242				AC243964	AC243964
	AC091152		AL096855	AC012508	AC010491	AC006033	AC135050	AC243964		NDUFS3	AC096992				AC091152	AC091152
	AC091132		AC012146	AC009088	AC087500	AC102953	AC005730	AC073195		KANSL1-AS1	AP000229				AC091132	AC091132
	AL049840		APOC2	AC009097	AL049840	AC106886	SULT1A3	AC021242		DHRS4-AS1	MAPT-IT1				AL049840	AL049840
	ATP2B1-AS1		AC010883	AC135050	AC073195	LINC00997	AC006213	AL021707		AP4M1	PAGR1				ATP2B1-AS1	ATP2B1-AS1
	AC008937		HLA-DQA2	AC015727	AC004466		AC008937			HCG23	LINC00997				AC008937	AC008937
	AC021752		ASB14	MAPT-AS1	AL121890		AC073195			C5orf67					AC021752	AC021752
			CASTOR3	AC006213	MAPT-IT1		AC021242			ARL17B					IBSP	IBSP
			HLA-DOB	AC022239	PAGR1					AL096855					GRN	GRN
			AC005920	AL049840						APOC2					HSD3B7	HSD3B7
			AC005225	AL355353						HLA-DQA2					KDELR3	KDELR3
			USP3-AS1	AC073195						LRRC37A2					RIN3	RIN3
			AC018563	AC025171						HLA-DOB					KNOP1	KNOP1
			AC012508	MAPT-IT1						AC005920					DNAH11	DNAH11
			AC135050	LINC00997						AC012645					CCDC6	CCDC6
			AC012645							AC011379					NCOA7	NCOA7
			TSPOAP1-AS1							AC005225					ITGB1BP1	ITGB1BP1
			AC005828							AC009093					PTPA	PTPA
			AC006213							AL133338					CLU	CLU
			APOC4							AC008915					TEX14	TEX14
			AL049840							AC012508					EML2	EML2
			AC008937							AC135050					XRCC3	XRCC3
			AC021242							AC027130					NUSAP1	NUSAP1
			AC021752							MAPT-AS1					WDR12	WDR12
			AC004466							ZSCAN16-AS1					RITA1	RITA1
			MAPT-IT1							AL049840					GALNT6	GALNT6
										ATP2B1-AS1					EGFR	EGFR
										AC073195					GIGYF1	GIGYF1
										AC021242					NDUFS2	NDUFS2
										AL021707					ICA1L	ICA1L
										AC102953					SLC39A13	SLC39A13
										AC021752					ASPHD1	ASPHD1
															LRRC37A	LRRC37A
															ZNF707	ZNF707
															LIMK2	LIMK2
															PNRC2	PNRC2
															HLA-DRB1	HLA-DRB1
															HLA-DRA	HLA-DRA
															AC090515	AC090515
															AC012645	AC012645
															AC010175	AC010175
															AC012508	AC012508
															AL021707	AL021707
															SLC4A8	SLC4A8
															PVR	PVR
															CASS4	CASS4
															YPEL3	YPEL3
															MYO15A	MYO15A
															GGA2	GGA2
															STX4	STX4
															LACTB	LACTB
															TWNK	TWNK
															CRHR1	CRHR1
															EPHX2	EPHX2
															ANXA11	ANXA11
															ATP8B3	ATP8B3
															APH1B	APH1B
															SSH2	SSH2
															CELF1	CELF1
															FCER1G	FCER1G
															SCIMP	SCIMP
															TEKT4	TEKT4
															REEP3	REEP3
															DCTN5	DCTN5
															CNPY4	CNPY4
															ZNF646	ZNF646
															LIMS1	LIMS1
															PPP1R14B	PPP1R14B
															SNX31	SNX31
															TMEM81	TMEM81
															PRSS36	PRSS36
															CRIP2	CRIP2
															CEACAM19	CEACAM19
															ZSCAN23	ZSCAN23
															CCDC189	CCDC189
															FAM180B	FAM180B
															ZNF165	ZNF165
															ZNF655	ZNF655
															WWP2	WWP2
															DEFB134	DEFB134
															SUPT4H1	SUPT4H1
															GPC2	GPC2
															KANSL1-AS1	KANSL1-AS1
															HCG23	HCG23
															HCG18	HCG18
															ZBED9	ZBED9
															APOC2	APOC2
															AC010883	AC010883
															AC005920	AC005920
															AC005225	AC005225
															USP3-AS1	USP3-AS1
															AC018563	AC018563
															TSPOAP1-AS1	TSPOAP1-AS1
															AC005828	AC005828
															AC006213	AC006213
															APOC4	APOC4
															AC021242	AC021242
															AC004466	AC004466
															MAPT-IT1	MAPT-IT1
															SERPINB1	SERPINB1
															ABCA7	ABCA7
															SPI1	SPI1
															PALB2	PALB2
															NME8	NME8
															SIRPG	SIRPG
															SETD1A	SETD1A
															PPP1R37	PPP1R37
															PLEKHA1	PLEKHA1
															CPEB3	CPEB3
															DNAJC4	DNAJC4
															GTF2H1	GTF2H1
															ACTR1B	ACTR1B
															RBBP5	RBBP5
															CPSF3	CPSF3
															CISD1	CISD1
															NEURL2	NEURL2
															PRKRIP1	PRKRIP1
															ABCF3	ABCF3
															KLHDC9	KLHDC9
															WDR81	WDR81
															HSPA4	HSPA4
															BPTF	BPTF
															SPPL2C	SPPL2C
															ERC2	ERC2
															LAMTOR4	LAMTOR4
															NKAIN2	NKAIN2
															SIRPA	SIRPA
															HLA-DOA	HLA-DOA
															TRIM39	TRIM39
															NDUFS3	NDUFS3
															FAM215B	FAM215B
															AP001596	AP001596
															AC073842	AC073842
															AC120114	AC120114
															ARHGAP5-AS1	ARHGAP5-AS1
															AC090825	AC090825
															AC009088	AC009088
															AC009097	AC009097
															AC015727	AC015727
															AC022239	AC022239
															AL355353	AL355353
															AC073195	AC073195
															AC025171	AC025171
															LINC00997	LINC00997
															MATK	MATK
															NSF	NSF
															SUN2	SUN2
															SLC25A11	SLC25A11
															SHLD2	SHLD2
															ZNF45	ZNF45
															SPDEF	SPDEF
															BIN1	BIN1
															CARF	CARF
															NIPA2	NIPA2
															MARVELD3	MARVELD3
															DMRTA2	DMRTA2
															SAA4	SAA4
															PCDH1	PCDH1
															GAREM2	GAREM2
															CAMK2N2	CAMK2N2
															CTSB	CTSB
															BAG5	BAG5
															CTSW	CTSW
															IL20RB	IL20RB
															IQCK	IQCK
															LINC00311	LINC00311
															HLA-DQB1	HLA-DQB1
															SHARPIN	SHARPIN
															BAG6	BAG6
															MRPS18B	MRPS18B
															HCG22	HCG22
															AL928654	AL928654
															AC090559	AC090559
															LINC02552	LINC02552
															AC005730	AC005730
															AC010491	AC010491
															AC087500	AC087500
															AL121890	AL121890
															PAGR1	PAGR1
															TMEM106B	TMEM106B
															VGF	VGF
															APOC1	APOC1
															LATS1	LATS1
															ACSS2	ACSS2
															ANKRD36	ANKRD36
															ERBB2	ERBB2
															RRNAD1	RRNAD1
															PPP4C	PPP4C
															ARHGAP27	ARHGAP27
															DCAF16	DCAF16
															SAP30L	SAP30L
															ZNF668	ZNF668
															VKORC1	VKORC1
															TCTN2	TCTN2
															HACD4	HACD4
															STYX	STYX
															CR1	CR1
															OOSP1	OOSP1
															AC009506	AC009506
															LINC00460	LINC00460
															AC027130	AC027130
															AC006033	AC006033
															AC102953	AC102953
															AC106886	AC106886
															LRRFIP2	LRRFIP2
															CSTF1	CSTF1
															OARD1	OARD1
															TBX6	TBX6
															ACE	ACE
															TOP3A	TOP3A
															NEU1	NEU1
															GABBR1	GABBR1
															VPS33B-DT	VPS33B-DT
															ZSCAN31	ZSCAN31
															SULT1A3	SULT1A3
															ALKBH5	ALKBH5
															SIRPB1	SIRPB1
															KLC3	KLC3
															FNBP4	FNBP4
															NUP43	NUP43
															DDX54	DDX54
															SNRPD2	SNRPD2
															PGBD1	PGBD1
															PGAP3	PGAP3
															ZSCAN21	ZSCAN21
															ZNF283	ZNF283
															GJC3	GJC3
															EFCAB5	EFCAB5
															CD2AP	CD2AP
															FAM209B	FAM209B
															NIFK-AS1	NIFK-AS1
															AC080162	AC080162
															UGDH-AS1	UGDH-AS1
															MARK4	MARK4
															PABPC1	PABPC1
															NCAPG	NCAPG
															RPN2	RPN2
															SLX1A	SLX1A
															HIRIP3	HIRIP3
															NYAP1	NYAP1
															ALG3	ALG3
															LRP4-AS1	LRP4-AS1
															AC079385	AC079385
															AC100830	AC100830
															AC107993	AC107993
															RRP12	RRP12
															CLN5	CLN5
															CLPTM1	CLPTM1
															ERCC2	ERCC2
															CNTNAP1	CNTNAP1
															WDR48	WDR48
															BEST3	BEST3
															NECTIN2	NECTIN2
															ZSCAN9	ZSCAN9
															GEMIN7	GEMIN7
															CNIH4	CNIH4
															C7orf43	C7orf43
															ZYX	ZYX
															PSMC3	PSMC3
															CCDC88B	CCDC88B
															CTDNEP1	CTDNEP1
															ORAI3	ORAI3
															TRIM72	TRIM72
															ACOT1	ACOT1
															HIST1H4C	HIST1H4C
															TAT	TAT
															C5orf67	C5orf67
															AC011379	AC011379
															AC009093	AC009093
															AL133338	AL133338
															ZSCAN16-AS1	ZSCAN16-AS1
															TMEM254	TMEM254
															GPR17	GPR17
															DOC2A	DOC2A
															TMEM163	TMEM163
															NDUFAF6	NDUFAF6
															IL34	IL34
															SCG2	SCG2
															MAF	MAF
															AC096992	AC096992
															AP000229	AP000229
															CD33	CD33
															MS4A4A	MS4A4A
															BLZF1	BLZF1
															DCAF7	DCAF7
															DNASE2B	DNASE2B
															CCDC25	CCDC25
															TNKS	TNKS
															LINC01460	LINC01460
															AC091180	AC091180
															AC026471	AC026471
															GEMIN7-AS1	GEMIN7-AS1
															AP000553	AP000553
															TAF6	TAF6
															IDUA	IDUA
															PRSS35	PRSS35
															SURF4	SURF4
															FRAT1	FRAT1
															KCNC2	KCNC2
															SEZ6L2	SEZ6L2
															AC109492	AC109492
															NDUFAF7
															CNN2
															PICALM
															CCNT2
															LAT2
															SLC8B1
															RSPO4
															BCKDK
															CYP3A5
															TRIM37
															RAI1
															CHD4
															MDN1
															TREML2
															DEPDC7
															MYBPC3
															RNF185
															SLC24A4
															GAS8
															UBASH3B
															IQCD
															SIGLEC7
															CHD3
															ADGRE1
															GDPGP1
															METTL7A
															GAL3ST4
															BTBD17
															C17orf107
															NEURL4
															AC021028
															SERPINB9P1
															HLA-DQB2
															AL928742
															AL035071
															LINC00672
															AL645608

## Sheet: Supplementary Table 3
Supplementary Table 3: Gene Ontology (GO) function enrichment analysis of AD-associated genes.
ID	Description	GeneRatio	BgRatio	pvalue	p.adjust	qvalue	geneID	Count	type
GO:0002399	MHC class II protein complex assembly	7/291	16/18722	2.06971e-09	2.67654e-06	2.50977e-06	HLA-DQA2/HLA-DOB/HLA-DRB1/HLA-DRA/HLA-DOA/HLA-DQB1/HLA-DQB2	7	BP
GO:0002503	peptide antigen assembly with MHC class II protein complex	7/291	16/18722	2.06971e-09	2.67654e-06	2.50977e-06	HLA-DQA2/HLA-DOB/HLA-DRB1/HLA-DRA/HLA-DOA/HLA-DQB1/HLA-DQB2	7	BP
GO:0048002	antigen processing and presentation of peptide antigen	11/291	62/18722	2.66499e-09	2.67654e-06	2.50977e-06	AZGP1/HLA-A/HLA-DQA2/HLA-DOB/HLA-DRB1/HLA-DRA/FCER1G/HLA-DOA/HLA-DQB1/ACE/HLA-DQB2	11	BP
GO:0002478	antigen processing and presentation of exogenous peptide antigen	9/291	38/18722	5.13929e-09	3.37813e-06	3.16764e-06	HLA-A/HLA-DQA2/HLA-DOB/HLA-DRB1/HLA-DRA/FCER1G/HLA-DOA/HLA-DQB1/HLA-DQB2	9	BP
GO:0002501	peptide antigen assembly with MHC protein complex	7/291	18/18722	5.60592e-09	3.37813e-06	3.16764e-06	HLA-DQA2/HLA-DOB/HLA-DRB1/HLA-DRA/HLA-DOA/HLA-DQB1/HLA-DQB2	7	BP
GO:0002396	MHC protein complex assembly	7/291	19/18722	8.7584e-09	4.39818e-06	4.12413e-06	HLA-DQA2/HLA-DOB/HLA-DRB1/HLA-DRA/HLA-DOA/HLA-DQB1/HLA-DQB2	7	BP
GO:0019882	antigen processing and presentation	13/291	106/18722	1.03515e-08	4.45559e-06	4.17796e-06	CTSH/AZGP1/RAB8B/HLA-A/HLA-DQA2/HLA-DOB/HLA-DRB1/HLA-DRA/FCER1G/HLA-DOA/HLA-DQB1/ACE/HLA-DQB2	13	BP
GO:0019886	antigen processing and presentation of exogenous peptide antigen via MHC class II	8/291	30/18722	1.34606e-08	5.0696e-06	4.75372e-06	HLA-DQA2/HLA-DOB/HLA-DRB1/HLA-DRA/FCER1G/HLA-DOA/HLA-DQB1/HLA-DQB2	8	BP
GO:0019884	antigen processing and presentation of exogenous antigen	9/291	47/18722	3.80069e-08	1.192e-05	1.11773e-05	HLA-A/HLA-DQA2/HLA-DOB/HLA-DRB1/HLA-DRA/FCER1G/HLA-DOA/HLA-DQB1/HLA-DQB2	9	BP
GO:0002495	antigen processing and presentation of peptide antigen via MHC class II	8/291	34/18722	3.9562e-08	1.192e-05	1.11773e-05	HLA-DQA2/HLA-DOB/HLA-DRB1/HLA-DRA/FCER1G/HLA-DOA/HLA-DQB1/HLA-DQB2	8	BP
GO:0002504	antigen processing and presentation of peptide or polysaccharide antigen via MHC class II	8/291	36/18722	6.41818e-08	1.758e-05	1.64846e-05	HLA-DQA2/HLA-DOB/HLA-DRB1/HLA-DRA/FCER1G/HLA-DOA/HLA-DQB1/HLA-DQB2	8	BP
GO:0002443	leukocyte mediated immunity	23/291	440/18722	4.3644e-07	0.000109583	0.000102755	CTSH/AZGP1/MICA/HLA-A/HLA-DQA2/HLA-DOB/CLU/HLA-DRB1/HLA-DRA/PVR/STX4/FCER1G/SCIMP/SPI1/HLA-DOA/SHLD2/IL20RB/HLA-DQB1/CR1/ACE/NECTIN2/LAT2/HLA-DQB2	23	BP
GO:0001913	T cell mediated cytotoxicity	8/291	49/18722	8.02833e-07	0.000186072	0.000174478	CTSH/AZGP1/MICA/HLA-A/HLA-DRB1/HLA-DRA/PVR/NECTIN2	8	BP
GO:0001916	positive regulation of T cell mediated cytotoxicity	6/291	29/18722	4.70849e-06	0.00101333	0.000950195	AZGP1/HLA-A/HLA-DRB1/HLA-DRA/PVR/NECTIN2	6	BP
GO:0002449	lymphocyte mediated immunity	18/291	350/18722	1.00656e-05	0.00202184	0.00189586	CTSH/AZGP1/MICA/HLA-A/HLA-DQA2/HLA-DOB/CLU/HLA-DRB1/HLA-DRA/PVR/FCER1G/HLA-DOA/SHLD2/IL20RB/HLA-DQB1/CR1/NECTIN2/HLA-DQB2	18	BP
GO:0002460	adaptive immune response based on somatic recombination of immune receptors built from immunoglobulin superfamily domains	18/291	356/18722	1.26689e-05	0.00224608	0.00210613	CTSH/AZGP1/MICA/HLA-A/HLA-DQA2/HLA-DOB/CLU/HLA-DRB1/HLA-DRA/PVR/FCER1G/HLA-DOA/SHLD2/IL20RB/HLA-DQB1/CR1/NECTIN2/HLA-DQB2	18	BP
GO:0002381	immunoglobulin production involved in immunoglobulin-mediated immune response	8/291	70/18722	1.26729e-05	0.00224608	0.00210613	HLA-DQA2/HLA-DOB/HLA-DRB1/HLA-DRA/HLA-DOA/SHLD2/HLA-DQB1/HLA-DQB2	8	BP
GO:0001912	positive regulation of leukocyte mediated cytotoxicity	7/291	56/18722	2.46476e-05	0.00407226	0.00381852	AZGP1/HLA-A/HLA-DRB1/HLA-DRA/PVR/SPI1/NECTIN2	7	BP
GO:0042110	T cell activation	21/291	487/18722	2.67602e-05	0.00407226	0.00381852	MICB/MICA/HLA-A/HLA-DQA2/HLA-DOB/HLA-DRB1/HLA-DRA/FCER1G/SPI1/SIRPG/SIRPA/HLA-DOA/IL20RB/HLA-DQB1/ERBB2/CR1/SIRPB1/CLPTM1/CCDC88B/TREML2/HLA-DQB2	21	BP
GO:0001914	regulation of T cell mediated cytotoxicity	6/291	39/18722	2.83828e-05	0.00407226	0.00381852	AZGP1/HLA-A/HLA-DRB1/HLA-DRA/PVR/NECTIN2	6	BP
GO:0002347	response to tumor cell	6/291	39/18722	2.83828e-05	0.00407226	0.00381852	MICA/HLA-A/HLA-DRB1/PVR/SPI1/NECTIN2	6	BP
GO:0050870	positive regulation of T cell activation	13/291	216/18722	3.5193e-05	0.00481985	0.00451953	HLA-A/HLA-DQA2/HLA-DOB/HLA-DRB1/HLA-DRA/SIRPG/SIRPA/HLA-DOA/HLA-DQB1/CR1/SIRPB1/CCDC88B/HLA-DQB2	13	BP
GO:0001910	regulation of leukocyte mediated cytotoxicity	8/291	82/18722	4.07352e-05	0.00533631	0.00500381	AZGP1/MICA/HLA-A/HLA-DRB1/HLA-DRA/PVR/SPI1/NECTIN2	8	BP
GO:0002418	immune response to tumor cell	5/291	26/18722	4.41101e-05	0.00553765	0.0051926	MICA/HLA-A/HLA-DRB1/PVR/NECTIN2	5	BP
GO:0002705	positive regulation of leukocyte mediated immunity	10/291	134/18722	4.71742e-05	0.00568543	0.00533118	AZGP1/HLA-A/HLA-DRB1/HLA-DRA/PVR/STX4/SCIMP/SPI1/SHLD2/NECTIN2	10	BP
GO:0002456	T cell mediated immunity	9/291	109/18722	5.13031e-05	0.00594524	0.00557479	CTSH/AZGP1/MICA/HLA-A/HLA-DRB1/HLA-DRA/PVR/IL20RB/NECTIN2	9	BP
GO:0031343	positive regulation of cell killing	7/291	63/18722	5.35953e-05	0.00598083	0.00560818	AZGP1/HLA-A/HLA-DRB1/HLA-DRA/PVR/SPI1/NECTIN2	7	BP
GO:0002703	regulation of leukocyte mediated immunity	13/291	226/18722	5.61459e-05	0.0060415	0.00566506	AZGP1/MICA/HLA-A/HLA-DRB1/HLA-DRA/PVR/STX4/SCIMP/SPI1/SHLD2/IL20RB/CR1/NECTIN2	13	BP
GO:0045785	positive regulation of cell adhesion	19/291	437/18722	5.81492e-05	0.0060415	0.00566506	HLA-A/HLA-DQA2/HLA-DOB/IBSP/ITGB1BP1/HLA-DRB1/HLA-DRA/CASS4/STX4/LIMS1/SIRPG/SIRPA/HLA-DOA/HLA-DQB1/ERBB2/CR1/SIRPB1/CCDC88B/HLA-DQB2	19	BP
GO:0050863	regulation of T cell activation	16/291	329/18722	6.12298e-05	0.00614951	0.00576634	HLA-A/HLA-DQA2/HLA-DOB/HLA-DRB1/HLA-DRA/SIRPG/SIRPA/HLA-DOA/IL20RB/HLA-DQB1/ERBB2/CR1/SIRPB1/CLPTM1/CCDC88B/HLA-DQB2	16	BP
GO:1903039	positive regulation of leukocyte cell-cell adhesion	13/291	239/18722	9.90307e-05	0.00945399	0.00886492	HLA-A/HLA-DQA2/HLA-DOB/HLA-DRB1/HLA-DRA/SIRPG/SIRPA/HLA-DOA/HLA-DQB1/CR1/SIRPB1/CCDC88B/HLA-DQB2	13	BP
GO:0016064	immunoglobulin mediated immune response	12/291	207/18722	0.000100407	0.00945399	0.00886492	HLA-DQA2/HLA-DOB/CLU/HLA-DRB1/HLA-DRA/FCER1G/HLA-DOA/SHLD2/HLA-DQB1/CR1/NECTIN2/HLA-DQB2	12	BP
GO:0019724	B cell mediated immunity	12/291	210/18722	0.000115062	0.0105056	0.00985096	HLA-DQA2/HLA-DOB/CLU/HLA-DRB1/HLA-DRA/FCER1G/HLA-DOA/SHLD2/HLA-DQB1/CR1/NECTIN2/HLA-DQB2	12	BP
GO:0001909	leukocyte mediated cytotoxicity	9/291	124/18722	0.000139454	0.0123581	0.0115881	CTSH/AZGP1/MICA/HLA-A/HLA-DRB1/HLA-DRA/PVR/SPI1/NECTIN2	9	BP
GO:0031341	regulation of cell killing	8/291	99/18722	0.000155869	0.0134181	0.012582	AZGP1/MICA/HLA-A/HLA-DRB1/HLA-DRA/PVR/SPI1/NECTIN2	8	BP
GO:0045806	negative regulation of endocytosis	6/291	53/18722	0.000166458	0.0139316	0.0130636	NR1H3/RIN3/APOC2/ABCA7/APOC1/PICALM	6	BP
GO:0002483	antigen processing and presentation of endogenous peptide antigen	4/291	19/18722	0.000184317	0.0150094	0.0140742	AZGP1/HLA-A/HLA-DRB1/HLA-DRA	4	BP
GO:0002711	positive regulation of T cell mediated immunity	6/291	56/18722	0.000226428	0.0179533	0.0168347	AZGP1/HLA-A/HLA-DRB1/HLA-DRA/PVR/NECTIN2	6	BP
GO:1903037	regulation of leukocyte cell-cell adhesion	15/291	336/18722	0.000263296	0.0203413	0.0190738	HLA-A/HLA-DQA2/HLA-DOB/HLA-DRB1/HLA-DRA/SIRPG/SIRPA/HLA-DOA/IL20RB/HLA-DQB1/ERBB2/CR1/SIRPB1/CCDC88B/HLA-DQB2	15	BP
GO:0002706	regulation of lymphocyte mediated immunity	10/291	168/18722	0.000306252	0.0230684	0.0216311	AZGP1/MICA/HLA-A/HLA-DRB1/HLA-DRA/PVR/SHLD2/IL20RB/CR1/NECTIN2	10	BP
GO:0002709	regulation of T cell mediated immunity	7/291	85/18722	0.000357617	0.0262805	0.024643	AZGP1/HLA-A/HLA-DRB1/HLA-DRA/PVR/IL20RB/NECTIN2	7	BP
GO:0022409	positive regulation of cell-cell adhesion	13/291	284/18722	0.000529959	0.0380182	0.0356494	HLA-A/HLA-DQA2/HLA-DOB/HLA-DRB1/HLA-DRA/SIRPG/SIRPA/HLA-DOA/HLA-DQB1/CR1/SIRPB1/CCDC88B/HLA-DQB2	13	BP
GO:0007042	lysosomal lumen acidification	3/291	11/18722	0.000559071	0.039174	0.0367331	GRN/TMEM106B/CLN5	3	BP
GO:0050435	amyloid-beta metabolic process	6/291	67/18722	0.000603508	0.0413266	0.0387516	CLU/APH1B/ABCA7/BIN1/ACE/PICALM	6	BP
GO:0019883	antigen processing and presentation of endogenous antigen	4/291	26/18722	0.000652577	0.0436937	0.0409712	AZGP1/HLA-A/HLA-DRB1/HLA-DRA	4	BP
GO:0022407	regulation of cell-cell adhesion	17/291	448/18722	0.000683195	0.0445883	0.04181	HLA-A/HLA-DQA2/HLA-DOB/HLA-DRB1/HLA-DRA/SPI1/SIRPG/SIRPA/HLA-DOA/IL20RB/HLA-DQB1/ERBB2/CR1/SIRPB1/CCDC88B/UBASH3B/HLA-DQB2	17	BP
GO:0002696	positive regulation of leukocyte activation	16/291	409/18722	0.00070787	0.0445883	0.04181	HLA-A/HLA-DQA2/HLA-DOB/HLA-DRB1/HLA-DRA/STX4/SIRPG/SIRPA/HLA-DOA/SHLD2/HLA-DQB1/CR1/SIRPB1/NECTIN2/CCDC88B/HLA-DQB2	16	BP
GO:0061517	macrophage proliferation	3/291	12/18722	0.000736877	0.0445883	0.04181	MAPK3/CLU/IL34	3	BP
GO:1905245	regulation of aspartic-type peptidase activity	3/291	12/18722	0.000736877	0.0445883	0.04181	GRN/BIN1/PICALM	3	BP
GO:0007159	leukocyte cell-cell adhesion	15/291	371/18722	0.000739931	0.0445883	0.04181	HLA-A/HLA-DQA2/HLA-DOB/HLA-DRB1/HLA-DRA/SIRPG/SIRPA/HLA-DOA/IL20RB/HLA-DQB1/ERBB2/CR1/SIRPB1/CCDC88B/HLA-DQB2	15	BP
GO:0002474	antigen processing and presentation of peptide antigen via MHC class I	4/291	28/18722	0.000872194	0.0515279	0.0483172	AZGP1/HLA-A/FCER1G/ACE	4	BP
GO:0002697	regulation of immune effector process	14/291	339/18722	0.000900202	0.0521598	0.0489098	AZGP1/MICA/HLA-A/GRN/HLA-DRB1/HLA-DRA/PVR/STX4/SCIMP/SPI1/SHLD2/IL20RB/CR1/NECTIN2	14	BP
GO:0050867	positive regulation of cell activation	16/291	420/18722	0.000936989	0.0528369	0.0495447	HLA-A/HLA-DQA2/HLA-DOB/HLA-DRB1/HLA-DRA/STX4/SIRPG/SIRPA/HLA-DOA/SHLD2/HLA-DQB1/CR1/SIRPB1/NECTIN2/CCDC88B/HLA-DQB2	16	BP
GO:0033700	phospholipid efflux	3/291	13/18722	0.000946961	0.0528369	0.0495447	APOC2/ABCA7/APOC1	3	BP
GO:0002764	immune response-regulating signaling pathway	17/291	468/18722	0.00110268	0.0604067	0.0566428	NR1H3/CTSH/BTNL2/MICB/HLA-A/PVRIG/HLA-DRB1/FCER1G/SCIMP/PLEKHA1/IL20RB/HLA-DQB1/BAG6/CR1/NECTIN2/CD33/LAT2	17	BP
GO:0002699	positive regulation of immune effector process	11/291	235/18722	0.00117116	0.0630129	0.0590866	AZGP1/HLA-A/HLA-DRB1/HLA-DRA/PVR/STX4/SCIMP/SPI1/SHLD2/CR1/NECTIN2	11	BP
GO:0002822	regulation of adaptive immune response based on somatic recombination of immune receptors built from immunoglobulin superfamily domains	9/291	168/18722	0.00128524	0.0679373	0.0637042	AZGP1/HLA-A/HLA-DRB1/HLA-DRA/PVR/SHLD2/IL20RB/CR1/NECTIN2	9	BP
GO:0002824	positive regulation of adaptive immune response based on somatic recombination of immune receptors built from immunoglobulin superfamily domains	7/291	107/18722	0.00141503	0.07041	0.0660228	AZGP1/HLA-A/HLA-DRB1/HLA-DRA/PVR/SHLD2/NECTIN2	7	BP
GO:0001325	formation of extrachromosomal circular DNA	3/291	15/18722	0.00147223	0.07041	0.0660228	DNA2/XRCC3/SLX1A	3	BP
GO:0002836	positive regulation of response to tumor cell	3/291	15/18722	0.00147223	0.07041	0.0660228	HLA-DRB1/PVR/NECTIN2	3	BP
GO:0002839	positive regulation of immune response to tumor cell	3/291	15/18722	0.00147223	0.07041	0.0660228	HLA-DRB1/PVR/NECTIN2	3	BP
GO:0090656	t-circle formation	3/291	15/18722	0.00147223	0.07041	0.0660228	DNA2/XRCC3/SLX1A	3	BP
GO:0090737	telomere maintenance via telomere trimming	3/291	15/18722	0.00147223	0.07041	0.0660228	DNA2/XRCC3/SLX1A	3	BP
GO:1902992	negative regulation of amyloid precursor protein catabolic process	4/291	33/18722	0.0016401	0.0772126	0.0724016	CLU/ABCA7/BIN1/PICALM	4	BP
GO:0051251	positive regulation of lymphocyte activation	14/291	362/18722	0.00167407	0.0775995	0.0727643	HLA-A/HLA-DQA2/HLA-DOB/HLA-DRB1/HLA-DRA/SIRPG/SIRPA/HLA-DOA/SHLD2/HLA-DQB1/CR1/SIRPB1/CCDC88B/HLA-DQB2	14	BP
GO:0035751	regulation of lysosomal lumen pH	3/291	16/18722	0.00179125	0.0815862	0.0765027	GRN/TMEM106B/CLN5	3	BP
GO:0048261	negative regulation of receptor-mediated endocytosis	4/291	34/18722	0.0018363	0.0815862	0.0765027	RIN3/APOC2/APOC1/PICALM	4	BP
GO:0002821	positive regulation of adaptive immune response	7/291	112/18722	0.00184131	0.0815862	0.0765027	AZGP1/HLA-A/HLA-DRB1/HLA-DRA/PVR/SHLD2/NECTIN2	7	BP
GO:0034205	amyloid-beta formation	5/291	57/18722	0.00189655	0.0828162	0.077656	CLU/APH1B/ABCA7/BIN1/PICALM	5	BP
GO:0002708	positive regulation of lymphocyte mediated immunity	7/291	113/18722	0.00193738	0.0833904	0.0781944	AZGP1/HLA-A/HLA-DRB1/HLA-DRA/PVR/SHLD2/NECTIN2	7	BP
GO:0032435	negative regulation of proteasomal ubiquitin-dependent protein catabolic process	4/291	35/18722	0.00204819	0.0855751	0.080243	TRIM39/BAG5/BAG6/STYX	4	BP
GO:0002429	immune response-activating cell surface receptor signaling pathway	12/291	291/18722	0.00208603	0.0855751	0.080243	BTNL2/MICB/HLA-A/PVRIG/HLA-DRB1/FCER1G/PLEKHA1/HLA-DQB1/BAG6/CR1/NECTIN2/LAT2	12	BP
GO:0002757	immune response-activating signal transduction	12/291	291/18722	0.00208603	0.0855751	0.080243	BTNL2/MICB/HLA-A/PVRIG/HLA-DRB1/FCER1G/PLEKHA1/HLA-DQB1/BAG6/CR1/NECTIN2/LAT2	12	BP
GO:0002377	immunoglobulin production	10/291	216/18722	0.00210174	0.0855751	0.080243	HLA-DQA2/HLA-DOB/HLA-DRB1/HLA-DRA/STX4/HLA-DOA/SHLD2/HLA-DQB1/CR1/HLA-DQB2	10	BP
GO:0045591	positive regulation of regulatory T cell differentiation	3/291	17/18722	0.00215024	0.0863823	0.0809999	HLA-DRB1/HLA-DRA/CR1	3	BP
GO:0002819	regulation of adaptive immune response	9/291	183/18722	0.00231194	0.0916563	0.0859453	AZGP1/HLA-A/HLA-DRB1/HLA-DRA/PVR/SHLD2/IL20RB/CR1/NECTIN2	9	BP
GO:0031124	mRNA 3'-end processing	5/291	62/18722	0.00275249	0.107048	0.100378	RNF40/CPEB3/CPSF3/CSTF1/PABPC1	5	BP
GO:0001906	cell killing	9/291	188/18722	0.00277123	0.107048	0.100378	CTSH/AZGP1/MICA/HLA-A/HLA-DRB1/HLA-DRA/PVR/SPI1/NECTIN2	9	BP
GO:0051051	negative regulation of transport	16/291	470/18722	0.00293109	0.111197	0.104269	NR1H3/ARHGAP1/RIN3/ITGB1BP1/CRHR1/WWP2/APOC2/ABCA7/SPI1/SIRPA/BIN1/APOC1/BEST3/CD33/CNN2/PICALM	16	BP
GO:0002704	negative regulation of leukocyte mediated immunity	5/291	63/18722	0.00295247	0.111197	0.104269	MICA/HLA-A/SPI1/IL20RB/CR1	5	BP
GO:0002440	production of molecular mediator of immune response	12/291	308/18722	0.00331369	0.122021	0.114418	HLA-A/HLA-DQA2/HLA-DOB/HLA-DRB1/HLA-DRA/STX4/SCIMP/HLA-DOA/SHLD2/HLA-DQB1/CR1/HLA-DQB2	12	BP
GO:0002683	negative regulation of immune system process	15/291	434/18722	0.00340701	0.122021	0.114418	NR1H3/MICB/MICA/HLA-A/PVRIG/HLA-DOB/GRN/RIN3/HLA-DRB1/SPI1/HLA-DOA/IL20RB/ERBB2/CR1/UBASH3B	15	BP
GO:0050777	negative regulation of immune response	9/291	194/18722	0.0034146	0.122021	0.114418	NR1H3/MICB/MICA/HLA-A/GRN/HLA-DRB1/SPI1/IL20RB/CR1	9	BP
GO:0002834	regulation of response to tumor cell	3/291	20/18722	0.00348283	0.122021	0.114418	HLA-DRB1/PVR/NECTIN2	3	BP
GO:0002837	regulation of immune response to tumor cell	3/291	20/18722	0.00348283	0.122021	0.114418	HLA-DRB1/PVR/NECTIN2	3	BP
GO:0051004	regulation of lipoprotein lipase activity	3/291	20/18722	0.00348283	0.122021	0.114418	NR1H3/APOC2/APOC1	3	BP
GO:0050766	positive regulation of phagocytosis	5/291	66/18722	0.0036153	0.125206	0.117404	FCER1G/ABCA7/SIRPG/SIRPA/SIRPB1	5	BP
GO:0050764	regulation of phagocytosis	6/291	95/18722	0.00366415	0.125456	0.117639	FCER1G/ABCA7/SIRPG/SIRPA/SIRPB1/CNN2	6	BP
GO:0002768	immune response-regulating cell surface receptor signaling pathway	12/291	315/18722	0.00396486	0.131557	0.12336	BTNL2/MICB/HLA-A/PVRIG/HLA-DRB1/FCER1G/PLEKHA1/HLA-DQB1/BAG6/CR1/NECTIN2/LAT2	12	BP
GO:0022010	central nervous system myelination	3/291	21/18722	0.00401702	0.131557	0.12336	CLU/ERCC2/CNTNAP1	3	BP
GO:0032291	axon ensheathment in central nervous system	3/291	21/18722	0.00401702	0.131557	0.12336	CLU/ERCC2/CNTNAP1	3	BP
GO:0038083	peptidyl-tyrosine autophosphorylation	3/291	21/18722	0.00401702	0.131557	0.12336	MAPK3/EGFR/ACE	3	BP
GO:0042987	amyloid precursor protein catabolic process	5/291	68/18722	0.00411253	0.133237	0.124935	CLU/APH1B/ABCA7/BIN1/PICALM	5	BP
GO:0036230	granulocyte activation	4/291	43/18722	0.00438109	0.140428	0.131678	GRN/STX4/FCER1G/SPI1	4	BP
GO:0006378	mRNA polyadenylation	4/291	44/18722	0.00476124	0.149434	0.140123	RNF40/CPEB3/CPSF3/PABPC1	4	BP
GO:0042269	regulation of natural killer cell mediated cytotoxicity	4/291	44/18722	0.00476124	0.149434	0.140123	MICA/HLA-A/PVR/NECTIN2	4	BP
GO:0045824	negative regulation of innate immune response	5/291	71/18722	0.00494726	0.153671	0.144096	NR1H3/MICA/HLA-A/GRN/CR1	5	BP
GO:0043631	RNA polyadenylation	4/291	45/18722	0.00516294	0.158734	0.148844	RNF40/CPEB3/CPSF3/PABPC1	4	BP
GO:0090208	positive regulation of triglyceride metabolic process	3/291	23/18722	0.00522795	0.159109	0.149195	NR1H3/APOC2/CTDNEP1	3	BP
GO:0002831	regulation of response to biotic stimulus	12/291	327/18722	0.00531775	0.160224	0.15024	NR1H3/MAPK3/MICB/MICA/HLA-A/GRN/HLA-DRB1/PVR/SCIMP/SPI1/CR1/NECTIN2	12	BP
GO:0050866	negative regulation of cell activation	9/291	210/18722	0.00571276	0.170421	0.159803	NR1H3/MICA/GRN/HLA-DRB1/SPI1/IL20RB/ERBB2/CR1/UBASH3B	9	BP
GO:0030100	regulation of endocytosis	9/291	211/18722	0.00588844	0.17113	0.160467	NR1H3/RIN3/CLU/APOC2/ABCA7/BIN1/APOC1/CD2AP/PICALM	9	BP
GO:0007035	vacuolar acidification	3/291	24/18722	0.0059069	0.17113	0.160467	GRN/TMEM106B/CLN5	3	BP
GO:0070841	inclusion body assembly	3/291	24/18722	0.0059069	0.17113	0.160467	CLU/BAG5/TRIM37	3	BP
GO:0002253	activation of immune response	13/291	375/18722	0.00606288	0.173976	0.163135	BTNL2/MICB/HLA-A/PVRIG/CLU/HLA-DRB1/FCER1G/PLEKHA1/HLA-DQB1/BAG6/CR1/NECTIN2/LAT2	13	BP
GO:1905475	regulation of protein localization to membrane	8/291	175/18722	0.00616119	0.175129	0.164217	GPC5/ITGB1BP1/EGFR/STX4/CNPY4/GPC2/ERBB2/PICALM	8	BP
GO:0032102	negative regulation of response to external stimulus	14/291	420/18722	0.00627473	0.176507	0.165509	NR1H3/SEMA4G/WNT3/MICB/MICA/HLA-A/GRN/RIN3/HLA-DRB1/SIRPA/IL20RB/SHARPIN/CR1/UBASH3B	14	BP
GO:0030177	positive regulation of Wnt signaling pathway	7/291	140/18722	0.00633485	0.176507	0.165509	WNT3/GPC5/EGFR/CTDNEP1/TNKS/FRAT1/RSPO4	7	BP
GO:0002715	regulation of natural killer cell mediated immunity	4/291	48/18722	0.00650259	0.176507	0.165509	MICA/HLA-A/PVR/NECTIN2	4	BP
GO:1902003	regulation of amyloid-beta formation	4/291	48/18722	0.00650259	0.176507	0.165509	CLU/ABCA7/BIN1/PICALM	4	BP
GO:2000059	negative regulation of ubiquitin-dependent protein catabolic process	4/291	48/18722	0.00650259	0.176507	0.165509	TRIM39/BAG5/BAG6/STYX	4	BP
GO:0051788	response to misfolded protein	3/291	25/18722	0.00663616	0.178525	0.167401	CLU/BAG6/RNF185	3	BP
GO:0002832	negative regulation of response to biotic stimulus	6/291	108/18722	0.00683053	0.180556	0.169306	NR1H3/MICB/MICA/HLA-A/GRN/CR1	6	BP
GO:0007009	plasma membrane organization	7/291	142/18722	0.00683152	0.180556	0.169306	CLU/STX4/ABCA7/NSF/BIN1/CR1/TRIM72	7	BP
GO:1901799	negative regulation of proteasomal protein catabolic process	4/291	49/18722	0.00699567	0.183287	0.171866	TRIM39/BAG5/BAG6/STYX	4	BP
GO:0031348	negative regulation of defense response	10/291	258/18722	0.007318	0.188635	0.176881	NR1H3/MICB/MICA/HLA-A/GRN/HLA-DRB1/SIRPA/IL20RB/SHARPIN/CR1	10	BP
GO:0046718	viral entry into host cell	7/291	144/18722	0.00735654	0.188635	0.176881	EGFR/HLA-DRB1/PVR/WWP2/CTSB/CR1/NECTIN2	7	BP
GO:0002698	negative regulation of immune effector process	6/291	110/18722	0.00745262	0.188635	0.176881	MICA/HLA-A/GRN/SPI1/IL20RB/CR1	6	BP
GO:0048259	regulation of receptor-mediated endocytosis	6/291	110/18722	0.00745262	0.188635	0.176881	RIN3/CLU/APOC2/APOC1/CD2AP/PICALM	6	BP
GO:0071825	protein-lipid complex subunit organization	4/291	50/18722	0.00751285	0.188635	0.176881	APOC2/ABCA7/BIN1/APOC1	4	BP
GO:0042063	gliogenesis	11/291	301/18722	0.00769542	0.191622	0.179683	MAPK3/GRN/CLU/EGFR/NDUFS2/SUN2/BIN1/ERBB2/ERCC2/CNTNAP1/IL34	11	BP
GO:1903050	regulation of proteolysis involved in cellular protein catabolic process	9/291	221/18722	0.0078835	0.194697	0.182565	RNF40/CLU/TRIM39/BAG5/BAG6/LATS1/STYX/PSMC3/RNF185	9	BP
GO:0007059	chromosome segregation	12/291	346/18722	0.00818729	0.200555	0.188059	TUBG2/STAG3/TEX14/XRCC3/NUSAP1/BAG6/LATS1/TOP3A/NUP43/NCAPG/ERCC2/TNKS	12	BP
GO:0002274	myeloid leukocyte activation	9/291	223/18722	0.00833784	0.200975	0.188453	NR1H3/GRN/CLU/STX4/FCER1G/SPI1/NECTIN2/CD33/LAT2	9	BP
GO:0050920	regulation of chemotaxis	9/291	223/18722	0.00833784	0.200975	0.188453	SEMA4G/MAPK3/WNT3/RIN3/STX4/SPI1/IL34/SCG2/SLC8B1	9	BP
GO:0030641	regulation of cellular pH	5/291	81/18722	0.00859272	0.205475	0.192672	MAPK3/GRN/SLC4A8/TMEM106B/CLN5	5	BP
GO:0010001	glial cell differentiation	9/291	225/18722	0.00881184	0.207564	0.194631	MAPK3/GRN/CLU/EGFR/BIN1/ERBB2/ERCC2/CNTNAP1/IL34	9	BP
GO:0007041	lysosomal transport	6/291	114/18722	0.00881787	0.207564	0.194631	AP4M1/PLEKHM1/GRN/CLU/BIN1/TMEM106B	6	BP
GO:1905897	regulation of response to endoplasmic reticulum stress	5/291	82/18722	0.00903739	0.20791	0.194956	NR1H3/CLU/ABCA7/BAG6/RNF185	5	BP
GO:0002695	negative regulation of leukocyte activation	8/291	187/18722	0.00903957	0.20791	0.194956	NR1H3/MICA/GRN/HLA-DRB1/SPI1/IL20RB/ERBB2/CR1	8	BP
GO:0061136	regulation of proteasomal protein catabolic process	8/291	187/18722	0.00903957	0.20791	0.194956	RNF40/CLU/TRIM39/BAG5/BAG6/STYX/PSMC3/RNF185	8	BP
GO:0045589	regulation of regulatory T cell differentiation	3/291	28/18722	0.00913434	0.208498	0.195507	HLA-DRB1/HLA-DRA/CR1	3	BP
GO:0002707	negative regulation of lymphocyte mediated immunity	4/291	53/18722	0.0092135	0.208724	0.195719	MICA/HLA-A/IL20RB/CR1	4	BP
GO:0044409	entry into host	7/291	151/18722	0.00943103	0.212057	0.198844	EGFR/HLA-DRB1/PVR/WWP2/CTSB/CR1/NECTIN2	7	BP
GO:0032508	DNA duplex unwinding	5/291	84/18722	0.00997388	0.216283	0.202807	DNA2/TWNK/ERCC2/CHD4/CHD3	5	BP
GO:0002765	immune response-inhibiting signal transduction	2/291	10/18722	0.00997789	0.216283	0.202807	IL20RB/CD33	2	BP
GO:0051006	positive regulation of lipoprotein lipase activity	2/291	10/18722	0.00997789	0.216283	0.202807	NR1H3/APOC2	2	BP
GO:1902959	regulation of aspartic-type endopeptidase activity involved in amyloid precursor protein catabolic process	2/291	10/18722	0.00997789	0.216283	0.202807	BIN1/PICALM	2	BP
GO:2000169	regulation of peptidyl-cysteine S-nitrosylation	2/291	10/18722	0.00997789	0.216283	0.202807	NCOA7/ACE	2	BP
GO:1902430	negative regulation of amyloid-beta formation	3/291	29/18722	0.010073	0.216785	0.203277	CLU/ABCA7/BIN1	3	BP
GO:1902991	regulation of amyloid precursor protein catabolic process	4/291	55/18722	0.0104759	0.223858	0.20991	CLU/ABCA7/BIN1/PICALM	4	BP
GO:0060218	hematopoietic stem cell differentiation	3/291	30/18722	0.0110656	0.234794	0.220164	SETD1A/ACE/ERCC2	3	BP
GO:1903829	positive regulation of cellular protein localization	10/291	276/18722	0.0114243	0.24071	0.225711	ITGB1BP1/EGFR/LIMK2/STX4/CNPY4/ABCA7/ERBB2/CD2AP/MARK4/GAS8	10	BP
GO:0010257	NADH dehydrogenase complex assembly	4/291	57/18722	0.0118452	0.241694	0.226634	NDUFS2/NDUFS3/NDUFAF6/NDUFAF7	4	BP
GO:0032981	mitochondrial respiratory chain complex I assembly	4/291	57/18722	0.0118452	0.241694	0.226634	NDUFS2/NDUFS3/NDUFAF6/NDUFAF7	4	BP
GO:0045657	positive regulation of monocyte differentiation	2/291	11/18722	0.012071	0.241694	0.226634	HLA-DRB1/IL34	2	BP
GO:0061365	positive regulation of triglyceride lipase activity	2/291	11/18722	0.012071	0.241694	0.226634	NR1H3/APOC2	2	BP
GO:0090657	telomeric loop disassembly	2/291	11/18722	0.012071	0.241694	0.226634	XRCC3/SLX1A	2	BP
GO:0097494	regulation of vesicle size	2/291	11/18722	0.012071	0.241694	0.226634	RIN3/PICALM	2	BP
GO:0045066	regulatory T cell differentiation	3/291	31/18722	0.0121128	0.241694	0.226634	HLA-DRB1/HLA-DRA/CR1	3	BP
GO:0065005	protein-lipid complex assembly	3/291	31/18722	0.0121128	0.241694	0.226634	ABCA7/BIN1/APOC1	3	BP
GO:0050852	T cell receptor signaling pathway	6/291	123/18722	0.0125289	0.248352	0.232878	BTNL2/HLA-A/PVRIG/HLA-DRB1/HLA-DQB1/NECTIN2	6	BP
GO:0032392	DNA geometric change	5/291	90/18722	0.0131784	0.258548	0.242439	DNA2/TWNK/ERCC2/CHD4/CHD3	5	BP
GO:0019835	cytolysis	3/291	32/18722	0.0132149	0.258548	0.242439	MICB/MICA/CR1	3	BP
GO:0002275	myeloid cell activation involved in immune response	5/291	91/18722	0.0137726	0.264048	0.247596	GRN/STX4/FCER1G/SPI1/LAT2	5	BP
GO:0006885	regulation of pH	5/291	91/18722	0.0137726	0.264048	0.247596	MAPK3/GRN/SLC4A8/TMEM106B/CLN5	5	BP
GO:0000819	sister chromatid segregation	8/291	202/18722	0.0139244	0.264048	0.247596	TUBG2/STAG3/TEX14/XRCC3/NUSAP1/LATS1/NCAPG/TNKS	8	BP
GO:0002424	T cell mediated immune response to tumor cell	2/291	12/18722	0.0143378	0.264048	0.247596	HLA-A/HLA-DRB1	2	BP
GO:0043380	regulation of memory T cell differentiation	2/291	12/18722	0.0143378	0.264048	0.247596	HLA-DRB1/HLA-DRA	2	BP
GO:0071712	ER-associated misfolded protein catabolic process	2/291	12/18722	0.0143378	0.264048	0.247596	BAG6/RNF185	2	BP
GO:1902563	regulation of neutrophil activation	2/291	12/18722	0.0143378	0.264048	0.247596	GRN/SPI1	2	BP
GO:1903332	regulation of protein folding	2/291	12/18722	0.0143378	0.264048	0.247596	GRN/BAG5	2	BP
GO:0032633	interleukin-4 production	3/291	33/18722	0.0143724	0.264048	0.247596	HLA-DRB1/FCER1G/IL20RB	3	BP
GO:0032673	regulation of interleukin-4 production	3/291	33/18722	0.0143724	0.264048	0.247596	HLA-DRB1/FCER1G/IL20RB	3	BP
GO:0070371	ERK1 and ERK2 cascade	11/291	330/18722	0.0145698	0.266053	0.249475	MAPK3/CTSH/ITGB1BP1/EGFR/HLA-DRB1/SCIMP/ABCA7/SIRPA/ERBB2/STYX/SULT1A3	11	BP
GO:0032091	negative regulation of protein binding	5/291	94/18722	0.0156627	0.284287	0.266573	MAPK3/ITGB1BP1/TEX14/STYX/ACE	5	BP
GO:0042982	amyloid precursor protein metabolic process	5/291	95/18722	0.0163293	0.292858	0.27461	CLU/APH1B/ABCA7/BIN1/PICALM	5	BP
GO:0048709	oligodendrocyte differentiation	5/291	95/18722	0.0163293	0.292858	0.27461	CLU/ERBB2/ERCC2/CNTNAP1/IL34	5	BP
GO:0006264	mitochondrial DNA replication	2/291	13/18722	0.0167725	0.293811	0.275504	DNA2/TWNK	2	BP
GO:0032042	mitochondrial DNA metabolic process	2/291	13/18722	0.0167725	0.293811	0.275504	DNA2/TOP3A	2	BP
GO:0043379	memory T cell differentiation	2/291	13/18722	0.0167725	0.293811	0.275504	HLA-DRB1/HLA-DRA	2	BP
GO:0060213	positive regulation of nuclear-transcribed mRNA poly(A) tail shortening	2/291	13/18722	0.0167725	0.293811	0.275504	CPEB3/PABPC1	2	BP
GO:0035264	multicellular organism growth	6/291	132/18722	0.0172198	0.299904	0.281217	CELF1/PALB2/PLEKHA1/ERCC2/WDR48/RAI1	6	BP
GO:1903051	negative regulation of proteolysis involved in cellular protein catabolic process	4/291	64/18722	0.0175199	0.303376	0.284473	TRIM39/BAG5/BAG6/STYX	4	BP
GO:0042119	neutrophil activation	3/291	36/18722	0.01818	0.313007	0.293504	GRN/FCER1G/SPI1	3	BP
GO:1903362	regulation of cellular protein catabolic process	9/291	255/18722	0.018634	0.319001	0.299124	RNF40/CLU/TRIM39/BAG5/BAG6/LATS1/STYX/PSMC3/RNF185	9	BP
GO:0010867	positive regulation of triglyceride biosynthetic process	2/291	14/18722	0.0193693	0.326032	0.305717	NR1H3/CTDNEP1	2	BP
GO:0090715	immunological memory formation process	2/291	14/18722	0.0193693	0.326032	0.305717	HLA-DRB1/HLA-DRA	2	BP
GO:1904294	positive regulation of ERAD pathway	2/291	14/18722	0.0193693	0.326032	0.305717	BAG6/RNF185	2	BP
GO:0042176	regulation of protein catabolic process	12/291	391/18722	0.0197786	0.329734	0.309189	RNF40/CLU/EGFR/WWP2/TRIM39/NSF/BAG5/BAG6/LATS1/STYX/PSMC3/RNF185	12	BP
GO:0052126	movement in host environment	7/291	175/18722	0.0198081	0.329734	0.309189	EGFR/HLA-DRB1/PVR/WWP2/CTSB/CR1/NECTIN2	7	BP
GO:0042130	negative regulation of T cell proliferation	4/291	67/18722	0.0203908	0.337568	0.316535	HLA-DRB1/IL20RB/ERBB2/CR1	4	BP
GO:0090150	establishment of protein localization to membrane	9/291	260/18722	0.0208345	0.340296	0.319093	RAB8B/ITGB1BP1/EGFR/GGA2/HSPA4/NSF/BAG6/ERBB2/BLZF1	9	BP
GO:0000724	double-strand break repair via homologous recombination	6/291	138/18722	0.0209448	0.340296	0.319093	XRCC3/PALB2/SHLD2/PPP4C/SLX1A/WDR48	6	BP
GO:0097242	amyloid-beta clearance	3/291	38/18722	0.0209997	0.340296	0.319093	CLU/ABCA7/PICALM	3	BP
GO:0045088	regulation of innate immune response	8/291	218/18722	0.0210073	0.340296	0.319093	NR1H3/MICA/HLA-A/GRN/PVR/SPI1/CR1/NECTIN2	8	BP
GO:0034394	protein localization to cell surface	4/291	68/18722	0.0214082	0.340578	0.319357	GGA2/STX4/ABCA7/PICALM	4	BP
GO:0042267	natural killer cell mediated cytotoxicity	4/291	68/18722	0.0214082	0.340578	0.319357	MICA/HLA-A/PVR/NECTIN2	4	BP
GO:0002468	dendritic cell antigen processing and presentation	2/291	15/18722	0.0221227	0.340578	0.319357	HLA-DRB1/HLA-DRA	2	BP
GO:0043981	histone H4-K5 acetylation	2/291	15/18722	0.0221227	0.340578	0.319357	KAT8/KANSL1	2	BP
GO:0043982	histone H4-K8 acetylation	2/291	15/18722	0.0221227	0.340578	0.319357	KAT8/KANSL1	2	BP
GO:0060211	regulation of nuclear-transcribed mRNA poly(A) tail shortening	2/291	15/18722	0.0221227	0.340578	0.319357	CPEB3/PABPC1	2	BP
GO:1900153	positive regulation of nuclear-transcribed mRNA catabolic process, deadenylation-dependent decay	2/291	15/18722	0.0221227	0.340578	0.319357	CPEB3/PABPC1	2	BP
GO:1901660	calcium ion export	2/291	15/18722	0.0221227	0.340578	0.319357	SLC8B1/SLC24A4	2	BP
GO:1902018	negative regulation of cilium assembly	2/291	15/18722	0.0221227	0.340578	0.319357	CDK10/LIMK2	2	BP
GO:0000725	recombinational repair	6/291	140/18722	0.0222988	0.340578	0.319357	XRCC3/PALB2/SHLD2/PPP4C/SLX1A/WDR48	6	BP
GO:0030004	cellular monovalent inorganic cation homeostasis	5/291	103/18722	0.022348	0.340578	0.319357	MAPK3/GRN/SLC4A8/TMEM106B/CLN5	5	BP
GO:0033344	cholesterol efflux	4/291	69/18722	0.0224561	0.340578	0.319357	NR1H3/APOC2/ABCA7/APOC1	4	BP
GO:0090207	regulation of triglyceride metabolic process	3/291	39/18722	0.0224942	0.340578	0.319357	NR1H3/APOC2/CTDNEP1	3	BP
GO:0043001	Golgi to plasma membrane protein transport	3/291	40/18722	0.0240453	0.362242	0.339671	GGA2/NSF/BLZF1	3	BP
GO:0002228	natural killer cell mediated immunity	4/291	71/18722	0.0246446	0.364285	0.341587	MICA/HLA-A/PVR/NECTIN2	4	BP
GO:0090263	positive regulation of canonical Wnt signaling pathway	5/291	106/18722	0.0249311	0.364285	0.341587	GPC5/EGFR/CTDNEP1/TNKS/FRAT1	5	BP
GO:1905477	positive regulation of protein localization to membrane	5/291	106/18722	0.0249311	0.364285	0.341587	ITGB1BP1/EGFR/STX4/CNPY4/ERBB2	5	BP
GO:0009642	response to light intensity	2/291	16/18722	0.0250272	0.364285	0.341587	KCNC2/SLC24A4	2	BP
GO:0017014	protein nitrosylation	2/291	16/18722	0.0250272	0.364285	0.341587	NCOA7/ACE	2	BP
GO:0018119	peptidyl-cysteine S-nitrosylation	2/291	16/18722	0.0250272	0.364285	0.341587	NCOA7/ACE	2	BP
GO:2001044	regulation of integrin-mediated signaling pathway	2/291	16/18722	0.0250272	0.364285	0.341587	ITGB1BP1/LIMS1	2	BP
GO:1902116	negative regulation of organelle assembly	3/291	41/18722	0.0256528	0.369818	0.346775	CDK10/LIMK2/TRIM37	3	BP
GO:2000008	regulation of protein localization to cell surface	3/291	41/18722	0.0256528	0.369818	0.346775	STX4/ABCA7/PICALM	3	BP
GO:0045580	regulation of T cell differentiation	6/291	146/18722	0.0267114	0.372146	0.348958	HLA-DRB1/HLA-DRA/HLA-DOA/ERBB2/CR1/CLPTM1	6	BP
GO:0014003	oligodendrocyte development	3/291	42/18722	0.0273167	0.372146	0.348958	CLU/ERCC2/CNTNAP1	3	BP
GO:0032689	negative regulation of interferon-gamma production	3/291	42/18722	0.0273167	0.372146	0.348958	HLA-DRB1/IL20RB/CR1	3	BP
GO:0051452	intracellular pH reduction	3/291	42/18722	0.0273167	0.372146	0.348958	GRN/TMEM106B/CLN5	3	BP
GO:0055090	acylglycerol homeostasis	3/291	42/18722	0.0273167	0.372146	0.348958	NR1H3/APOC2/APOC4	3	BP
GO:0070328	triglyceride homeostasis	3/291	42/18722	0.0273167	0.372146	0.348958	NR1H3/APOC2/APOC4	3	BP
GO:0070661	leukocyte proliferation	10/291	318/18722	0.0275378	0.372146	0.348958	MAPK3/HLA-A/CLU/HLA-DRB1/IL20RB/ERBB2/CR1/ACE/CCDC88B/IL34	10	BP
GO:0030595	leukocyte chemotaxis	8/291	230/18722	0.0277761	0.372146	0.348958	MAPK3/HSD3B7/RIN3/FCER1G/SPI1/IL34/SCG2/SLC8B1	8	BP
GO:0007076	mitotic chromosome condensation	2/291	17/18722	0.0280775	0.372146	0.348958	NUSAP1/NCAPG	2	BP
GO:0016045	detection of bacterium	2/291	17/18722	0.0280775	0.372146	0.348958	HLA-A/HLA-DRB1	2	BP
GO:0019885	antigen processing and presentation of endogenous peptide antigen via MHC class I	2/291	17/18722	0.0280775	0.372146	0.348958	AZGP1/HLA-A	2	BP
GO:0090083	regulation of inclusion body assembly	2/291	17/18722	0.0280775	0.372146	0.348958	CLU/BAG5	2	BP
GO:0090713	immunological memory process	2/291	17/18722	0.0280775	0.372146	0.348958	HLA-DRB1/HLA-DRA	2	BP
GO:0097067	cellular response to thyroid hormone stimulus	2/291	17/18722	0.0280775	0.372146	0.348958	CTSH/CTSB	2	BP
GO:1900363	regulation of mRNA polyadenylation	2/291	17/18722	0.0280775	0.372146	0.348958	RNF40/CPEB3	2	BP
GO:1902358	sulfate transmembrane transport	2/291	17/18722	0.0280775	0.372146	0.348958	SLC26A1/SLC25A11	2	BP
GO:1904355	positive regulation of telomere capping	2/291	17/18722	0.0280775	0.372146	0.348958	MAPK3/TNKS	2	BP
GO:0007040	lysosome organization	4/291	74/18722	0.0281611	0.372146	0.348958	ZKSCAN3/GRN/TMEM106B/CLN5	4	BP
GO:0080171	lytic vacuole organization	4/291	74/18722	0.0281611	0.372146	0.348958	ZKSCAN3/GRN/TMEM106B/CLN5	4	BP
GO:0002366	leukocyte activation involved in immune response	9/291	275/18722	0.0285544	0.375696	0.352287	GRN/HLA-DRB1/HLA-DRA/STX4/FCER1G/SPI1/SHLD2/CR1/LAT2	9	BP
GO:0051453	regulation of intracellular pH	4/291	75/18722	0.0293962	0.383423	0.359532	GRN/SLC4A8/TMEM106B/CLN5	4	BP
GO:1903363	negative regulation of cellular protein catabolic process	4/291	75/18722	0.0293962	0.383423	0.359532	TRIM39/BAG5/BAG6/STYX	4	BP
GO:0032609	interferon-gamma production	5/291	112/18722	0.030654	0.389303	0.365046	HLA-A/HLA-DRB1/SIRPA/IL20RB/CR1	5	BP
GO:0032649	regulation of interferon-gamma production	5/291	112/18722	0.030654	0.389303	0.365046	HLA-A/HLA-DRB1/SIRPA/IL20RB/CR1	5	BP
GO:0055067	monovalent inorganic cation homeostasis	6/291	151/18722	0.0308034	0.389303	0.365046	MAPK3/SLC12A9/GRN/SLC4A8/TMEM106B/CLN5	6	BP
GO:0045124	regulation of bone resorption	3/291	44/18722	0.0308132	0.389303	0.365046	PLEKHM1/EGFR/UBASH3B	3	BP
GO:1903573	negative regulation of response to endoplasmic reticulum stress	3/291	44/18722	0.0308132	0.389303	0.365046	NR1H3/CLU/ABCA7	3	BP
GO:0002263	cell activation involved in immune response	9/291	279/18722	0.0309131	0.389303	0.365046	GRN/HLA-DRB1/HLA-DRA/STX4/FCER1G/SPI1/SHLD2/CR1/LAT2	9	BP
GO:0002283	neutrophil activation involved in immune response	2/291	18/18722	0.0312683	0.389303	0.365046	FCER1G/SPI1	2	BP
GO:0008272	sulfate transport	2/291	18/18722	0.0312683	0.389303	0.365046	SLC26A1/SLC25A11	2	BP
GO:0010985	negative regulation of lipoprotein particle clearance	2/291	18/18722	0.0312683	0.389303	0.365046	APOC2/APOC1	2	BP
GO:0045953	negative regulation of natural killer cell mediated cytotoxicity	2/291	18/18722	0.0312683	0.389303	0.365046	MICA/HLA-A	2	BP
GO:1900151	regulation of nuclear-transcribed mRNA catabolic process, deadenylation-dependent decay	2/291	18/18722	0.0312683	0.389303	0.365046	CPEB3/PABPC1	2	BP
GO:0045862	positive regulation of proteolysis	11/291	372/18722	0.0316349	0.392247	0.367807	RNF40/CTSH/GRN/CLU/APH1B/BAG6/CR1/WDR48/PSMC3/PICALM/RNF185	11	BP
GO:0098813	nuclear chromosome segregation	9/291	281/18722	0.0321421	0.396902	0.372171	TUBG2/STAG3/TEX14/XRCC3/NUSAP1/BAG6/LATS1/NCAPG/TNKS	9	BP
GO:1901800	positive regulation of proteasomal protein catabolic process	5/291	114/18722	0.0327302	0.399363	0.374479	RNF40/CLU/BAG6/PSMC3/RNF185	5	BP
GO:0032371	regulation of sterol transport	4/291	78/18722	0.0332918	0.399363	0.374479	NR1H3/APOC2/ABCA7/APOC1	4	BP
GO:0032374	regulation of cholesterol transport	4/291	78/18722	0.0332918	0.399363	0.374479	NR1H3/APOC2/ABCA7/APOC1	4	BP
GO:0043393	regulation of protein binding	7/291	196/18722	0.0338869	0.399363	0.374479	MAPK3/ITGB1BP1/TEX14/STYX/ACE/GAS8/UBASH3B	7	BP
GO:0072659	protein localization to plasma membrane	9/291	284/18722	0.0340485	0.399363	0.374479	RAB8B/ITGB1BP1/EGFR/GGA2/STX4/CNPY4/NSF/BLZF1/PICALM	9	BP
GO:0050851	antigen receptor-mediated signaling pathway	8/291	240/18722	0.0344673	0.399363	0.374479	BTNL2/HLA-A/PVRIG/HLA-DRB1/PLEKHA1/HLA-DQB1/NECTIN2/LAT2	8	BP
GO:0045851	pH reduction	3/291	46/18722	0.0345331	0.399363	0.374479	GRN/TMEM106B/CLN5	3	BP
GO:0061462	protein localization to lysosome	3/291	46/18722	0.0345331	0.399363	0.374479	AP4M1/CLU/LAMTOR4	3	BP
GO:0071827	plasma lipoprotein particle organization	3/291	46/18722	0.0345331	0.399363	0.374479	APOC2/ABCA7/APOC1	3	BP
GO:0000729	DNA double-strand break processing	2/291	19/18722	0.0345946	0.399363	0.374479	DNA2/SLX1A	2	BP
GO:0002716	negative regulation of natural killer cell mediated immunity	2/291	19/18722	0.0345946	0.399363	0.374479	MICA/HLA-A	2	BP
GO:0002888	positive regulation of myeloid leukocyte mediated immunity	2/291	19/18722	0.0345946	0.399363	0.374479	STX4/SPI1	2	BP
GO:0010759	positive regulation of macrophage chemotaxis	2/291	19/18722	0.0345946	0.399363	0.374479	MAPK3/IL34	2	BP
GO:0043031	negative regulation of macrophage activation	2/291	19/18722	0.0345946	0.399363	0.374479	NR1H3/GRN	2	BP
GO:0045780	positive regulation of bone resorption	2/291	19/18722	0.0345946	0.399363	0.374479	PLEKHM1/EGFR	2	BP
GO:0070989	oxidative demethylation	2/291	19/18722	0.0345946	0.399363	0.374479	ALKBH5/CYP3A5	2	BP
GO:1900221	regulation of amyloid-beta clearance	2/291	19/18722	0.0345946	0.399363	0.374479	CLU/ABCA7	2	BP
GO:0021782	glial cell development	5/291	116/18722	0.0348922	0.399734	0.374827	GRN/CLU/EGFR/ERCC2/CNTNAP1	5	BP
GO:0031123	RNA 3'-end processing	5/291	116/18722	0.0348922	0.399734	0.374827	RNF40/CPEB3/CPSF3/CSTF1/PABPC1	5	BP
GO:0030301	cholesterol transport	5/291	117/18722	0.0360055	0.406611	0.381275	NR1H3/CLU/APOC2/ABCA7/APOC1	5	BP
GO:1990778	protein localization to cell periphery	10/291	333/18722	0.0360343	0.406611	0.381275	RAB8B/AP4M1/ITGB1BP1/EGFR/GGA2/STX4/CNPY4/NSF/BLZF1/PICALM	10	BP
GO:0007034	vacuolar transport	6/291	157/18722	0.0362294	0.406611	0.381275	AP4M1/PLEKHM1/GRN/CLU/BIN1/TMEM106B	6	BP
GO:0006998	nuclear envelope organization	3/291	47/18722	0.0364763	0.406611	0.381275	REEP3/SUN2/CTDNEP1	3	BP
GO:0032369	negative regulation of lipid transport	3/291	47/18722	0.0364763	0.406611	0.381275	NR1H3/APOC2/APOC1	3	BP
GO:0045911	positive regulation of DNA recombination	3/291	47/18722	0.0364763	0.406611	0.381275	SHLD2/ERCC2/WDR48	3	BP
GO:0006898	receptor-mediated endocytosis	8/291	244/18722	0.0374259	0.406611	0.381275	RIN3/CLU/FCER1G/APOC2/APOC1/ARHGAP27/CD2AP/PICALM	8	BP
GO:0048708	astrocyte differentiation	4/291	81/18722	0.0374746	0.406611	0.381275	MAPK3/GRN/EGFR/BIN1	4	BP
GO:0051054	positive regulation of DNA metabolic process	7/291	201/18722	0.038022	0.406611	0.381275	MAPK3/EGFR/SHLD2/SLX1A/ERCC2/WDR48/TNKS	7	BP
GO:0002115	store-operated calcium entry	2/291	20/18722	0.0380515	0.406611	0.381275	ORAI3/SLC8B1	2	BP
GO:0002577	regulation of antigen processing and presentation	2/291	20/18722	0.0380515	0.406611	0.381275	HLA-DOB/HLA-DOA	2	BP
GO:0043691	reverse cholesterol transport	2/291	20/18722	0.0380515	0.406611	0.381275	CLU/APOC2	2	BP
GO:0043984	histone H4-K16 acetylation	2/291	20/18722	0.0380515	0.406611	0.381275	KAT8/KANSL1	2	BP
GO:0046629	gamma-delta T cell activation	2/291	20/18722	0.0380515	0.406611	0.381275	MICB/MICA	2	BP
GO:0098543	detection of other organism	2/291	20/18722	0.0380515	0.406611	0.381275	HLA-A/HLA-DRB1	2	BP
GO:1902004	positive regulation of amyloid-beta formation	2/291	20/18722	0.0380515	0.406611	0.381275	CLU/PICALM	2	BP
GO:1904292	regulation of ERAD pathway	2/291	20/18722	0.0380515	0.406611	0.381275	BAG6/RNF185	2	BP
GO:2000010	positive regulation of protein localization to cell surface	2/291	20/18722	0.0380515	0.406611	0.381275	STX4/ABCA7	2	BP
GO:0035966	response to topologically incorrect protein	6/291	159/18722	0.038166	0.406611	0.381275	CLU/ABCA7/DNAJC4/HSPA4/BAG6/RNF185	6	BP
GO:0070663	regulation of leukocyte proliferation	8/291	245/18722	0.0381915	0.406611	0.381275	MAPK3/HLA-A/HLA-DRB1/IL20RB/ERBB2/CR1/CCDC88B/IL34	8	BP
GO:0010569	regulation of double-strand break repair via homologous recombination	3/291	48/18722	0.0384746	0.408183	0.382749	SHLD2/PPP4C/WDR48	3	BP
GO:0051701	biological process involved in interaction with host	7/291	203/18722	0.0397648	0.416756	0.390788	EGFR/HLA-DRB1/PVR/WWP2/CTSB/CR1/NECTIN2	7	BP
GO:0050672	negative regulation of lymphocyte proliferation	4/291	83/18722	0.0404233	0.416756	0.390788	HLA-DRB1/IL20RB/ERBB2/CR1	4	BP
GO:0030225	macrophage differentiation	3/291	49/18722	0.0405275	0.416756	0.390788	HLA-DRB1/SPI1/IL34	3	BP
GO:0042304	regulation of fatty acid biosynthetic process	3/291	49/18722	0.0405275	0.416756	0.390788	NR1H3/APOC2/APOC1	3	BP
GO:0046605	regulation of centrosome cycle	3/291	49/18722	0.0405275	0.416756	0.390788	XRCC3/MARK4/TRIM37	3	BP
GO:0070849	response to epidermal growth factor	3/291	49/18722	0.0405275	0.416756	0.390788	MAPK3/EGFR/ERBB2	3	BP
GO:0042177	negative regulation of protein catabolic process	5/291	121/18722	0.0406765	0.416756	0.390788	EGFR/TRIM39/BAG5/BAG6/STYX	5	BP
GO:0034250	positive regulation of cellular amide metabolic process	6/291	162/18722	0.0411926	0.416756	0.390788	MAPK3/CLU/CPEB3/ERBB2/PABPC1/PICALM	6	BP
GO:0051100	negative regulation of binding	6/291	162/18722	0.0411926	0.416756	0.390788	MAPK3/ITGB1BP1/TEX14/STYX/ACE/TNKS	6	BP
GO:0000002	mitochondrial genome maintenance	2/291	21/18722	0.0416341	0.416756	0.390788	DNA2/TOP3A	2	BP
GO:0006067	ethanol metabolic process	2/291	21/18722	0.0416341	0.416756	0.390788	ACSS2/SULT1A3	2	BP
GO:0032288	myelin assembly	2/291	21/18722	0.0416341	0.416756	0.390788	ERCC2/CNTNAP1	2	BP
GO:0032516	positive regulation of phosphoprotein phosphatase activity	2/291	21/18722	0.0416341	0.416756	0.390788	PTPA/CD33	2	BP
GO:0034035	purine ribonucleoside bisphosphate metabolic process	2/291	21/18722	0.0416341	0.416756	0.390788	SLC26A1/SULT1A3	2	BP
GO:0045655	regulation of monocyte differentiation	2/291	21/18722	0.0416341	0.416756	0.390788	HLA-DRB1/IL34	2	BP
GO:0050427	3'-phosphoadenosine 5'-phosphosulfate metabolic process	2/291	21/18722	0.0416341	0.416756	0.390788	SLC26A1/SULT1A3	2	BP
GO:0099515	actin filament-based transport	2/291	21/18722	0.0416341	0.416756	0.390788	MYO15A/SUN2	2	BP
GO:0002688	regulation of leukocyte chemotaxis	5/291	122/18722	0.041899	0.417104	0.391115	MAPK3/RIN3/SPI1/IL34/SLC8B1	5	BP
GO:0032945	negative regulation of mononuclear cell proliferation	4/291	84/18722	0.0419458	0.417104	0.391115	HLA-DRB1/IL20RB/ERBB2/CR1	4	BP
GO:0061025	membrane fusion	6/291	163/18722	0.0422343	0.418591	0.392509	GOSR1/RAB8B/PLEKHM1/STX4/NSF/NECTIN2	6	BP
GO:0071709	membrane assembly	3/291	50/18722	0.0426348	0.421176	0.394933	STX4/REEP3/PICALM	3	BP
GO:2000058	regulation of ubiquitin-dependent protein catabolic process	6/291	164/18722	0.0432923	0.426274	0.399713	CLU/TRIM39/BAG5/BAG6/LATS1/STYX	6	BP
GO:0014009	glial cell proliferation	3/291	51/18722	0.0447961	0.438217	0.410912	CLU/EGFR/IL34	3	BP
GO:0046850	regulation of bone remodeling	3/291	51/18722	0.0447961	0.438217	0.410912	PLEKHM1/EGFR/UBASH3B	3	BP
GO:2001251	negative regulation of chromosome organization	4/291	86/18722	0.0450869	0.439634	0.412241	TEX14/XRCC3/SLX1A/TNKS	4	BP
GO:0010866	regulation of triglyceride biosynthetic process	2/291	22/18722	0.0453376	0.440542	0.413093	NR1H3/CTDNEP1	2	BP
GO:0010639	negative regulation of organelle organization	10/291	347/18722	0.0454725	0.440542	0.413093	CDK10/CLU/TEX14/EML2/XRCC3/LIMK2/SSH2/SLX1A/TNKS/TRIM37	10	BP
GO:0006979	response to oxidative stress	12/291	446/18722	0.0468788	0.452536	0.424339	MAPK3/MICB/NCOA7/EGFR/NDUFS2/STX4/NME8/PLEKHA1/SIRPA/BAG5/ERCC2/TAT	12	BP
GO:0032206	positive regulation of telomere maintenance	3/291	52/18722	0.0470109	0.452536	0.424339	MAPK3/SLX1A/TNKS	3	BP
GO:0000070	mitotic sister chromatid segregation	6/291	168/18722	0.0476903	0.454718	0.426385	TUBG2/TEX14/XRCC3/NUSAP1/NCAPG/TNKS	6	BP
GO:0002833	positive regulation of response to biotic stimulus	6/291	168/18722	0.0476903	0.454718	0.426385	GRN/HLA-DRB1/PVR/SCIMP/SPI1/NECTIN2	6	BP
GO:0016482	cytosolic transport	6/291	168/18722	0.0476903	0.454718	0.426385	MAPK3/GOSR1/SNX32/AP4M1/WDR81/CLN5	6	BP
GO:0030217	T cell differentiation	8/291	257/18722	0.0482053	0.455133	0.426774	HLA-DRB1/HLA-DRA/FCER1G/SPI1/HLA-DOA/ERBB2/CR1/CLPTM1	8	BP
GO:0006622	protein targeting to lysosome	2/291	23/18722	0.0491576	0.455133	0.426774	AP4M1/CLU	2	BP
GO:0006929	substrate-dependent cell migration	2/291	23/18722	0.0491576	0.455133	0.426774	ITGB1BP1/CD2AP	2	BP
GO:0007130	synaptonemal complex assembly	2/291	23/18722	0.0491576	0.455133	0.426774	STAG3/BAG6	2	BP
GO:0033081	regulation of T cell differentiation in thymus	2/291	23/18722	0.0491576	0.455133	0.426774	ERBB2/CLPTM1	2	BP
GO:0045723	positive regulation of fatty acid biosynthetic process	2/291	23/18722	0.0491576	0.455133	0.426774	NR1H3/APOC2	2	BP
GO:0050765	negative regulation of phagocytosis	2/291	23/18722	0.0491576	0.455133	0.426774	SIRPA/CNN2	2	BP
GO:0051131	chaperone-mediated protein complex assembly	2/291	23/18722	0.0491576	0.455133	0.426774	CLU/HSPA4	2	BP
GO:0071218	cellular response to misfolded protein	2/291	23/18722	0.0491576	0.455133	0.426774	BAG6/RNF185	2	BP
GO:0006310	DNA recombination	9/291	305/18722	0.0496066	0.455133	0.426774	INO80E/XRCC3/PALB2/SHLD2/PAGR1/PPP4C/SLX1A/ERCC2/WDR48	9	BP
GO:0033865	nucleoside bisphosphate metabolic process	5/291	128/18722	0.0496975	0.455133	0.426774	SLC25A16/SLC26A1/ACSS2/SULT1A3/ACOT1	5	BP
GO:0033875	ribonucleoside bisphosphate metabolic process	5/291	128/18722	0.0496975	0.455133	0.426774	SLC25A16/SLC26A1/ACSS2/SULT1A3/ACOT1	5	BP
GO:0034032	purine nucleoside bisphosphate metabolic process	5/291	128/18722	0.0496975	0.455133	0.426774	SLC25A16/SLC26A1/ACSS2/SULT1A3/ACOT1	5	BP
GO:0042611	MHC protein complex	8/307	25/19549	2.89636e-09	8.07767e-07	7.02663e-07	HLA-A/HLA-DQA2/HLA-DOB/HLA-DRB1/HLA-DRA/HLA-DOA/HLA-DQB1/HLA-DQB2	8	CC
GO:0042613	MHC class II protein complex	7/307	17/19549	3.73966e-09	8.07767e-07	7.02663e-07	HLA-DQA2/HLA-DOB/HLA-DRB1/HLA-DRA/HLA-DOA/HLA-DQB1/HLA-DQB2	7	CC
GO:0071556	integral component of lumenal side of endoplasmic reticulum membrane	7/307	29/19549	2.55278e-07	2.757e-05	2.39827e-05	HLA-A/HLA-DQA2/HLA-DRB1/HLA-DRA/SPPL2C/HLA-DQB1/HLA-DQB2	7	CC
GO:0098553	lumenal side of endoplasmic reticulum membrane	7/307	29/19549	2.55278e-07	2.757e-05	2.39827e-05	HLA-A/HLA-DQA2/HLA-DRB1/HLA-DRA/SPPL2C/HLA-DQB1/HLA-DQB2	7	CC
GO:0098576	lumenal side of membrane	7/307	36/19549	1.24253e-06	0.000107355	9.33861e-05	HLA-A/HLA-DQA2/HLA-DRB1/HLA-DRA/SPPL2C/HLA-DQB1/HLA-DQB2	7	CC
GO:0032994	protein-lipid complex	6/307	39/19549	3.01242e-05	0.00216894	0.00188673	CLU/APOC2/APOC4/BIN1/SAA4/APOC1	6	CC
GO:0034364	high-density lipoprotein particle	5/307	27/19549	5.61977e-05	0.0034682	0.00301693	CLU/APOC2/APOC4/SAA4/APOC1	5	CC
GO:0030139	endocytic vesicle	16/307	336/19549	8.92297e-05	0.00472933	0.00411397	WNT3/RAB8B/HLA-A/HLA-DQA2/RIN3/EGFR/HLA-DRB1/HLA-DRA/STX4/ANXA11/SCIMP/HLA-DQB1/CD2AP/ZYX/PICALM/HLA-DQB2	16	CC
GO:0030133	transport vesicle	18/307	412/19549	9.85278e-05	0.00472933	0.00411397	GOSR1/RAB8B/HLA-A/HLA-DQA2/KDELR3/HLA-DRB1/HLA-DRA/SLC4A8/STX4/APH1B/BIN1/HLA-DQB1/VGF/DOC2A/TMEM163/SURF4/PICALM/HLA-DQB2	18	CC
GO:0005765	lysosomal membrane	17/307	395/19549	0.000183247	0.00719662	0.00626022	PLEKHM1/HLA-DQA2/HLA-DOB/GRN/HLA-DRB1/HLA-DRA/WDR81/SPPL2C/LAMTOR4/HLA-DOA/NSF/HLA-DQB1/TMEM106B/NEU1/CLN5/SURF4/HLA-DQB2	17	CC
GO:0098852	lytic vacuole membrane	17/307	395/19549	0.000183247	0.00719662	0.00626022	PLEKHM1/HLA-DQA2/HLA-DOB/GRN/HLA-DRB1/HLA-DRA/WDR81/SPPL2C/LAMTOR4/HLA-DOA/NSF/HLA-DQB1/TMEM106B/NEU1/CLN5/SURF4/HLA-DQB2	17	CC
GO:0034358	plasma lipoprotein particle	5/307	36/19549	0.000233782	0.00765504	0.00665899	CLU/APOC2/APOC4/SAA4/APOC1	5	CC
GO:1990777	lipoprotein particle	5/307	36/19549	0.000233782	0.00765504	0.00665899	CLU/APOC2/APOC4/SAA4/APOC1	5	CC
GO:0005774	vacuolar membrane	18/307	444/19549	0.00024808	0.00765504	0.00665899	PLEKHM1/HLA-DQA2/HLA-DOB/GRN/HLA-DRB1/HLA-DRA/WDR81/SPPL2C/LAMTOR4/HLA-DOA/NSF/HLA-DQB1/TMEM106B/NEU1/RPN2/CLN5/SURF4/HLA-DQB2	18	CC
GO:0035097	histone methyltransferase complex	6/307	60/19549	0.00035074	0.0101013	0.00878695	KAT8/KANSL1/SETD1A/RBBP5/PAGR1/TAF6	6	CC
GO:0012507	ER to Golgi transport vesicle membrane	6/307	62/19549	0.000419541	0.0113276	0.00985369	HLA-A/HLA-DQA2/HLA-DRB1/HLA-DRA/HLA-DQB1/HLA-DQB2	6	CC
GO:0034708	methyltransferase complex	7/307	88/19549	0.000471124	0.0119721	0.0104143	KAT8/KANSL1/SETD1A/RBBP5/PAGR1/SNRPD2/TAF6	7	CC
GO:0005769	early endosome	16/307	394/19549	0.000533573	0.0128057	0.0111395	MAPK3/HLA-A/AP4M1/RIN3/EGFR/HLA-DRA/GGA2/SNX31/APOC2/SERPINB1/ABCA7/WDR81/NIPA2/ERBB2/TMEM163/PICALM	16	CC
GO:0045334	clathrin-coated endocytic vesicle	7/307	91/19549	0.000577167	0.013123	0.0114154	HLA-DQA2/EGFR/HLA-DRB1/HLA-DRA/HLA-DQB1/PICALM/HLA-DQB2	7	CC
GO:0030134	COPII-coated ER to Golgi transport vesicle	7/307	94/19549	0.000701357	0.0151493	0.0131781	HLA-A/HLA-DQA2/HLA-DRB1/HLA-DRA/HLA-DQB1/CNIH4/HLA-DQB2	7	CC
GO:0044665	MLL1/2 complex	4/307	28/19549	0.000906893	0.0169802	0.0147708	KAT8/KANSL1/RBBP5/TAF6	4	CC
GO:0071339	MLL1 complex	4/307	28/19549	0.000906893	0.0169802	0.0147708	KAT8/KANSL1/RBBP5/TAF6	4	CC
GO:0030669	clathrin-coated endocytic vesicle membrane	6/307	72/19549	0.00093553	0.0169802	0.0147708	HLA-DQA2/EGFR/HLA-DRB1/HLA-DRA/HLA-DQB1/HLA-DQB2	6	CC
GO:0030135	coated vesicle	13/307	299/19549	0.000943343	0.0169802	0.0147708	RAB8B/HLA-A/HLA-DQA2/KDELR3/EGFR/HLA-DRB1/HLA-DRA/GGA2/HLA-DQB1/CNIH4/IDUA/PICALM/HLA-DQB2	13	CC
GO:0030666	endocytic vesicle membrane	10/307	193/19549	0.000983064	0.0169874	0.014777	WNT3/RAB8B/HLA-A/HLA-DQA2/EGFR/HLA-DRB1/HLA-DRA/STX4/HLA-DQB1/HLA-DQB2	10	CC
GO:0098791	Golgi apparatus subcompartment	15/307	384/19549	0.00116733	0.0193956	0.0168719	CBY1/GOSR1/HLA-A/AP4M1/HLA-DQA2/GRN/HLA-DRB1/HLA-DRA/GGA2/STX4/ATP8B3/NSF/HLA-DQB1/GAL3ST4/HLA-DQB2	15	CC
GO:0031227	intrinsic component of endoplasmic reticulum membrane	9/307	170/19549	0.00150207	0.0240331	0.0209059	HLA-A/HLA-DQA2/HLA-DRB1/HLA-DRA/SPPL2C/HLA-DQB1/HACD4/PGAP3/HLA-DQB2	9	CC
GO:0005802	trans-Golgi network	11/307	259/19549	0.00273724	0.0422317	0.0367366	CBY1/AP4M1/HLA-DQA2/GRN/HLA-DRB1/HLA-DRA/GGA2/STX4/ATP8B3/HLA-DQB1/HLA-DQB2	11	CC
GO:0032806	carboxy-terminal domain protein kinase complex	3/307	19/19549	0.00308397	0.0459405	0.0399629	GTF2H1/ERCC2/CCNT2	3	CC
GO:0034361	very-low-density lipoprotein particle	3/307	20/19549	0.00358639	0.0499781	0.0434751	APOC2/APOC4/APOC1	3	CC
GO:0034385	triglyceride-rich plasma lipoprotein particle	3/307	20/19549	0.00358639	0.0499781	0.0434751	APOC2/APOC4/APOC1	3	CC
GO:0030136	clathrin-coated vesicle	9/307	196/19549	0.00391683	0.0528772	0.045997	RAB8B/HLA-DQA2/EGFR/HLA-DRB1/HLA-DRA/GGA2/HLA-DQB1/PICALM/HLA-DQB2	9	CC
GO:0030176	integral component of endoplasmic reticulum membrane	8/307	162/19549	0.00414774	0.0542977	0.0472327	HLA-A/HLA-DQA2/HLA-DRB1/HLA-DRA/SPPL2C/HLA-DQB1/HACD4/HLA-DQB2	8	CC
GO:0032588	trans-Golgi network membrane	6/307	100/19549	0.00495905	0.0630091	0.0548105	AP4M1/HLA-DQA2/HLA-DRB1/HLA-DRA/HLA-DQB1/HLA-DQB2	6	CC
GO:0005770	late endosome	11/307	282/19549	0.00518608	0.0640111	0.0556822	MAPK3/CTSH/PLEKHM1/GRN/EGFR/HLA-DRB1/HLA-DRA/WDR81/LAMTOR4/TMEM106B/WDR48	11	CC
GO:0030662	coated vesicle membrane	8/307	181/19549	0.00796718	0.0956062	0.0831662	HLA-A/HLA-DQA2/KDELR3/EGFR/HLA-DRB1/HLA-DRA/HLA-DQB1/HLA-DQB2	8	CC
GO:0042734	presynaptic membrane	7/307	146/19549	0.00835863	0.0975927	0.0848942	SLC4A8/STX4/ERC2/GABBR1/CNTNAP1/KCNC2/PICALM	7	CC
GO:0030665	clathrin-coated vesicle membrane	6/307	116/19549	0.0100393	0.114131	0.0992802	HLA-DQA2/EGFR/HLA-DRB1/HLA-DRA/HLA-DQB1/HLA-DQB2	6	CC
GO:0005797	Golgi medial cisterna	2/307	11/19549	0.0123122	0.136381	0.118635	GOSR1/HLA-A	2	CC
GO:0000439	transcription factor TFIIH core complex	2/307	12/19549	0.0146227	0.152169	0.132369	GTF2H1/ERCC2	2	CC
GO:0048188	Set1C/COMPASS complex	2/307	12/19549	0.0146227	0.152169	0.132369	SETD1A/RBBP5	2	CC
GO:0031300	intrinsic component of organelle membrane	13/307	417/19549	0.0150798	0.152169	0.132369	HLA-A/HLA-DQA2/SLC39A13/HLA-DRB1/HLA-DRA/SPPL2C/SUN2/HLA-DQB1/HACD4/PGAP3/TMEM163/SLC8B1/HLA-DQB2	13	CC
GO:0070820	tertiary granule	7/307	164/19549	0.0151465	0.152169	0.132369	CTSH/FCER1G/SIRPA/CR1/CD33/CNN2/METTL7A	7	CC
GO:0005675	transcription factor TFIIH holo complex	2/307	13/19549	0.0171039	0.159235	0.138516	GTF2H1/ERCC2	2	CC
GO:0042627	chylomicron	2/307	13/19549	0.0171039	0.159235	0.138516	APOC2/APOC1	2	CC
GO:0044666	MLL3/4 complex	2/307	13/19549	0.0171039	0.159235	0.138516	RBBP5/PAGR1	2	CC
GO:0031904	endosome lumen	3/307	35/19549	0.0173241	0.159235	0.138516	CTSH/AP4M1/CTSB	3	CC
GO:0043202	lysosomal lumen	5/307	97/19549	0.018451	0.161665	0.14063	GPC5/GPC2/CTSB/NEU1/IDUA	5	CC
GO:0030658	transport vesicle membrane	8/307	212/19549	0.0191556	0.161665	0.14063	HLA-A/HLA-DQA2/HLA-DRB1/HLA-DRA/HLA-DQB1/DOC2A/TMEM163/HLA-DQB2	8	CC
GO:0031901	early endosome membrane	7/307	173/19549	0.0197122	0.161665	0.14063	HLA-A/EGFR/HLA-DRA/GGA2/ABCA7/WDR81/TMEM163	7	CC
GO:0016581	NuRD complex	2/307	14/19549	0.0197499	0.161665	0.14063	CHD4/CHD3	2	CC
GO:0090545	CHD-type complex	2/307	14/19549	0.0197499	0.161665	0.14063	CHD4/CHD3	2	CC
GO:0031301	integral component of organelle membrane	12/307	387/19549	0.019834	0.161665	0.14063	HLA-A/HLA-DQA2/SLC39A13/HLA-DRB1/HLA-DRA/SPPL2C/SUN2/HLA-DQB1/HACD4/TMEM163/SLC8B1/HLA-DQB2	12	CC
GO:0045335	phagocytic vesicle	6/307	137/19549	0.021237	0.169896	0.14779	RAB8B/HLA-A/STX4/ANXA11/SCIMP/ZYX	6	CC
GO:0098687	chromosomal region	11/307	348/19549	0.0221932	0.174318	0.151636	STAG3/KAT8/KANSL1/DNA2/TEX14/XRCC3/DCTN5/SUN2/NUP43/NCAPG/TNKS	11	CC
GO:0000930	gamma-tubulin complex	2/307	16/19549	0.0255135	0.194578	0.16926	TUBG2/MARK4	2	CC
GO:0000779	condensed chromosome, centromeric region	6/307	144/19549	0.0263328	0.194578	0.16926	KAT8/KANSL1/TEX14/DCTN5/NUP43/NCAPG	6	CC
GO:0000118	histone deacetylase complex	4/307	72/19549	0.0266588	0.194578	0.16926	RERE/SAP30L/CHD4/CHD3	4	CC
GO:0070603	SWI/SNF superfamily-type complex	4/307	72/19549	0.0266588	0.194578	0.16926	INO80E/BPTF/CHD4/CHD3	4	CC
GO:0101002	ficolin-1-rich granule	7/307	185/19549	0.0271884	0.194578	0.16926	CTSH/FCER1G/ACTR1B/SIRPA/CTSB/CR1/PSMC3	7	CC
GO:1904949	ATPase complex	4/307	73/19549	0.0278672	0.194578	0.16926	INO80E/BPTF/CHD4/CHD3	4	CC
GO:0031902	late endosome membrane	6/307	146/19549	0.0279255	0.194578	0.16926	PLEKHM1/HLA-DRB1/HLA-DRA/WDR81/LAMTOR4/TMEM106B	6	CC
GO:0001772	immunological synapse	3/307	44/19549	0.0316376	0.205484	0.178747	HLA-DRB1/HLA-DRA/SCIMP	3	CC
GO:0016234	inclusion body	4/307	76/19549	0.0316857	0.205484	0.178747	CLU/BAG5/PICALM/TRIM37	4	CC
GO:0016591	RNA polymerase II, holoenzyme	4/307	76/19549	0.0316857	0.205484	0.178747	POLR2E/GTF2H1/ERCC2/TAF6	4	CC
GO:0034719	SMN-Sm protein complex	2/307	18/19549	0.0318691	0.205484	0.178747	SNRPD2/GEMIN7	2	CC
GO:0097440	apical dendrite	2/307	18/19549	0.0318691	0.205484	0.178747	CLU/CPEB3	2	CC
GO:0031983	vesicle lumen	10/307	327/19549	0.0344947	0.219143	0.190629	CTSH/GRN/CLU/EGFR/SERPINB1/ACTR1B/CTSW/NEU1/PSMC3/CNN2	10	CC
GO:0005849	mRNA cleavage factor complex	2/307	19/19549	0.0352556	0.220731	0.19201	CPSF3/CSTF1	2	CC
GO:0000775	chromosome, centromeric region	7/307	198/19549	0.0372435	0.229846	0.199939	STAG3/KAT8/KANSL1/TEX14/DCTN5/NUP43/NCAPG	7	CC
GO:0000793	condensed chromosome	8/307	244/19549	0.0394228	0.233667	0.203263	STAG3/KAT8/KANSL1/TEX14/DCTN5/SUN2/NUP43/NCAPG	8	CC
GO:0008287	protein serine/threonine phosphatase complex	3/307	48/19549	0.0394854	0.233667	0.203263	PTPA/PPP4C/CTDNEP1	3	CC
GO:1903293	phosphatase complex	3/307	48/19549	0.0394854	0.233667	0.203263	PTPA/PPP4C/CTDNEP1	3	CC
GO:0008021	synaptic vesicle	7/307	206/19549	0.0445101	0.259843	0.226033	RAB8B/SLC4A8/STX4/BIN1/DOC2A/TMEM163/PICALM	7	CC
GO:0000242	pericentriolar material	2/307	22/19549	0.0461892	0.26605	0.231432	TUBG2/TNKS	2	CC
GO:0032395	MHC class II receptor activity	7/295	10/18367	2.95812e-11	1.55893e-08	1.48217e-08	HLA-DQA2/HLA-DOB/HLA-DRB1/HLA-DRA/HLA-DOA/HLA-DQB1/HLA-DQB2	7	MF
GO:0023026	MHC class II protein complex binding	8/295	27/18367	6.86112e-09	1.80791e-06	1.71889e-06	HLA-DQA2/HLA-DOB/HLA-DRB1/HLA-DRA/ANXA11/HLA-DOA/HLA-DQB1/HLA-DQB2	8	MF
GO:0023023	MHC protein complex binding	8/295	36/18367	8.24849e-08	1.44898e-05	1.37764e-05	HLA-DQA2/HLA-DOB/HLA-DRB1/HLA-DRA/ANXA11/HLA-DOA/HLA-DQB1/HLA-DQB2	8	MF
GO:0140375	immune receptor activity	12/295	144/18367	3.7031e-06	0.000487883	0.000463861	CTSH/HLA-DQA2/HLA-DOB/HLA-DRB1/HLA-DRA/FCER1G/HLA-DOA/IL20RB/HLA-DQB1/CR1/GPR17/HLA-DQB2	12	MF
GO:0043139	5'-3' DNA helicase activity	3/295	10/18367	0.000452675	0.0477119	0.0453628	DNA2/TWNK/ERCC2	3	MF
GO:0042608	T cell receptor binding	3/295	11/18367	0.000615045	0.0540215	0.0513617	HLA-A/HLA-DRB1/HLA-DRA	3	MF
GO:0016894	endonuclease activity, active with either ribo- or deoxyribonucleic acids and producing 3'-phosphomonoesters	3/295	16/18367	0.00196681	0.138552	0.131731	XRCC3/SLX1A/DNASE2B	3	MF
GO:0008094	ATP-dependent activity, acting on DNA	7/295	111/18367	0.00210326	0.138552	0.131731	DNA2/XRCC3/TWNK/BPTF/ERCC2/CHD4/CHD3	7	MF
GO:0042605	peptide antigen binding	4/295	36/18367	0.0025624	0.150024	0.142638	HLA-A/HLA-DRB1/HLA-DRA/HLA-DQB1	4	MF
GO:0015297	antiporter activity	6/295	89/18367	0.0031097	0.150024	0.142638	SLC25A16/SLC26A1/SLC4A8/SLC25A11/SLC8B1/SLC24A4	6	MF
GO:0004520	endodeoxyribonuclease activity	4/295	38/18367	0.00313144	0.150024	0.142638	DNA2/XRCC3/SLX1A/DNASE2B	4	MF
GO:0140097	catalytic activity, acting on DNA	10/295	229/18367	0.00403283	0.177109	0.168388	DNA2/XRCC3/TWNK/BPTF/TOP3A/SLX1A/ERCC2/DNASE2B/CHD4/CHD3	10	MF
GO:0019902	phosphatase binding	9/295	196/18367	0.00451723	0.183122	0.174105	MAPK3/SIGLEC11/SFI1/PVRIG/PTPA/EGFR/SIRPA/ERBB2/CD33	9	MF
GO:0033691	sialic acid binding	3/295	22/18367	0.00503747	0.189625	0.180288	SIGLEC11/CD33/SIGLEC7	3	MF
GO:0048156	tau protein binding	4/295	45/18367	0.00579073	0.198158	0.188401	CLU/BIN1/MARK4/PICALM	4	MF
GO:0003678	DNA helicase activity	5/295	72/18367	0.00601617	0.198158	0.188401	DNA2/TWNK/ERCC2/CHD4/CHD3	5	MF
GO:0005432	calcium:sodium antiporter activity	2/295	10/18367	0.0106255	0.305266	0.290236	SLC8B1/SLC24A4	2	MF
GO:0048256	flap endonuclease activity	2/295	10/18367	0.0106255	0.305266	0.290236	DNA2/SLX1A	2	MF
GO:0015301	anion:anion antiporter activity	3/295	29/18367	0.0110058	0.305266	0.290236	SLC26A1/SLC4A8/SLC25A11	3	MF
GO:0015368	calcium:cation antiporter activity	2/295	11/18367	0.01285	0.331824	0.315487	SLC8B1/SLC24A4	2	MF
GO:0004536	deoxyribonuclease activity	4/295	57/18367	0.0132226	0.331824	0.315487	DNA2/XRCC3/SLX1A/DNASE2B	4	MF
GO:0140323	solute:anion antiporter activity	3/295	33/18367	0.0156799	0.374612	0.356167	SLC26A1/SLC4A8/SLC25A11	3	MF
GO:0043130	ubiquitin binding	5/295	92/18367	0.0163493	0.374612	0.356167	GGA2/SHARPIN/MARK4/WDR48/RNF185	5	MF
GO:0017124	SH3 domain binding	6/295	130/18367	0.018585	0.406962	0.386925	ARHGAP1/CCDC6/SIRPA/ARHGAP27/CD2AP/CNTNAP1	6	MF
GO:0044390	ubiquitin-like protein conjugating enzyme binding	3/295	38/18367	0.0228677	0.406962	0.386925	RNF40/TRIM72/RNF185	3	MF
GO:0061629	RNA polymerase II-specific DNA-binding transcription factor binding	10/295	299/18367	0.0231549	0.406962	0.386925	NCOA7/WWP2/SPI1/GTF2H1/PAGR1/LATS1/TBX6/DDX54/TAF6/CHD4	10	MF
GO:0051536	iron-sulfur cluster binding	4/295	68/18367	0.0237956	0.406962	0.386925	DNA2/NDUFS2/CISD1/ERCC2	4	MF
GO:0051540	metal cluster binding	4/295	68/18367	0.0237956	0.406962	0.386925	DNA2/NDUFS2/CISD1/ERCC2	4	MF
GO:0000900	translation repressor activity, mRNA regulatory element binding	2/295	16/18367	0.0265975	0.406962	0.386925	CELF1/CPEB3	2	MF
GO:0016004	phospholipase activator activity	2/295	16/18367	0.0265975	0.406962	0.386925	STX4/APOC2	2	MF
GO:0016888	endodeoxyribonuclease activity, producing 5'-phosphomonoesters	2/295	16/18367	0.0265975	0.406962	0.386925	DNA2/SLX1A	2	MF
GO:0030331	estrogen receptor binding	3/295	41/18367	0.027904	0.406962	0.386925	PAGR1/LATS1/DDX54	3	MF
GO:0051539	4 iron, 4 sulfur cluster binding	3/295	42/18367	0.029703	0.406962	0.386925	DNA2/NDUFS2/ERCC2	3	MF
GO:0015108	chloride transmembrane transporter activity	2/295	17/18367	0.0298292	0.406962	0.386925	SLC26A1/SLC4A8	2	MF
GO:0015116	sulfate transmembrane transporter activity	2/295	17/18367	0.0298292	0.406962	0.386925	SLC26A1/SLC25A11	2	MF
GO:0042800	histone methyltransferase activity (H3-K4 specific)	2/295	17/18367	0.0298292	0.406962	0.386925	SETD1A/RBBP5	2	MF
GO:0070063	RNA polymerase binding	4/295	73/18367	0.0299062	0.406962	0.386925	SUPT4H1/BIN1/ERBB2/CCNT2	4	MF
GO:0008017	microtubule binding	9/295	271/18367	0.0315216	0.406962	0.386925	EML2/NUSAP1/REEP3/NME8/SUN2/KLC3/MARK4/CCDC88B/GAS8	9	MF
GO:0016887	ATP hydrolysis activity	9/295	272/18367	0.0321612	0.406962	0.386925	DNA2/PTPA/TWNK/ATP8B3/NSF/DDX54/ERCC2/CHD4/CHD3	9	MF
GO:0048038	quinone binding	2/295	18/18367	0.033208	0.406962	0.386925	NDUFS2/VKORC1	2	MF
GO:0055102	lipase inhibitor activity	2/295	18/18367	0.033208	0.406962	0.386925	APOC2/APOC1	2	MF
GO:0060229	lipase activator activity	2/295	18/18367	0.033208	0.406962	0.386925	STX4/APOC2	2	MF
GO:0032182	ubiquitin-like protein binding	5/295	111/18367	0.0334435	0.406962	0.386925	GGA2/SHARPIN/MARK4/WDR48/RNF185	5	MF
GO:0001618	virus receptor activity	4/295	76/18367	0.0339778	0.406962	0.386925	EGFR/PVR/CR1/NECTIN2	4	MF
GO:0140272	exogenous protein binding	4/295	77/18367	0.0354032	0.414611	0.394197	EGFR/PVR/CR1/NECTIN2	4	MF
GO:0004386	helicase activity	6/295	156/18367	0.0403383	0.462137	0.439383	DNA2/TWNK/DDX54/ERCC2/CHD4/CHD3	6	MF
GO:0019212	phosphatase inhibitor activity	3/295	49/18367	0.0439559	0.490714	0.466553	PPP1R14B/PPP1R37/STYX	3	MF
GO:0140030	modification-dependent protein binding	6/295	160/18367	0.044695	0.490714	0.466553	KAT8/RBBP5/WDR81/BPTF/SHARPIN/BAG6	6	MF
GO:0008320	protein transmembrane transporter activity	2/295	22/18367	0.0480863	0.496892	0.472427	AZGP1/AP4M1	2	MF
GO:0015106	bicarbonate transmembrane transporter activity	2/295	22/18367	0.0480863	0.496892	0.472427	SLC26A1/SLC4A8	2	MF
GO:0017075	syntaxin-1 binding	2/295	22/18367	0.0480863	0.496892	0.472427	RNF40/NSF	2	MF

## Sheet: Supplementary Table 4
Supplementary Table 4: KEGG pathway enrichment analysis of AD-associated genes.
ID	Description	GeneRatio	BgRatio	pvalue	p.adjust	qvalue	geneID	Count
hsa05310	Asthma	7/135	31/8223	5.20691e-07	0.000117676	0.000106879	HLA-DQA2/HLA-DOB/HLA-DRB1/HLA-DRA/FCER1G/HLA-DOA/HLA-DQB1	7
hsa05330	Allograft rejection	7/135	38/8223	2.27076e-06	0.000244759	0.000222301	HLA-A/HLA-DQA2/HLA-DOB/HLA-DRB1/HLA-DRA/HLA-DOA/HLA-DQB1	7
hsa05332	Graft-versus-host disease	7/135	42/8223	4.59588e-06	0.000244759	0.000222301	HLA-A/HLA-DQA2/HLA-DOB/HLA-DRB1/HLA-DRA/HLA-DOA/HLA-DQB1	7
hsa04612	Antigen processing and presentation	9/135	78/8223	4.63685e-06	0.000244759	0.000222301	HLA-A/HLA-DQA2/HLA-DOB/HLA-DRB1/HLA-DRA/HSPA4/HLA-DOA/CTSB/HLA-DQB1	9
hsa04940	Type I diabetes mellitus	7/135	43/8223	5.41501e-06	0.000244759	0.000222301	HLA-A/HLA-DQA2/HLA-DOB/HLA-DRB1/HLA-DRA/HLA-DOA/HLA-DQB1	7
hsa05320	Autoimmune thyroid disease	7/135	53/8223	2.25962e-05	0.000851122	0.000773027	HLA-A/HLA-DQA2/HLA-DOB/HLA-DRB1/HLA-DRA/HLA-DOA/HLA-DQB1	7
hsa05140	Leishmaniasis	8/135	77/8223	3.48043e-05	0.00112368	0.00102058	MAPK3/HLA-DQA2/HLA-DOB/HLA-DRB1/HLA-DRA/HLA-DOA/HLA-DQB1/CR1	8
hsa05416	Viral myocarditis	7/135	60/8223	5.14595e-05	0.00145373	0.00132034	HLA-A/HLA-DQA2/HLA-DOB/HLA-DRB1/HLA-DRA/HLA-DOA/HLA-DQB1	7
hsa04142	Lysosome	10/135	132/8223	5.80681e-05	0.00145815	0.00132436	CTSH/AP4M1/NCOA7/GGA2/CTSB/CTSW/NEU1/CLN5/DNASE2B/IDUA	10
hsa05321	Inflammatory bowel disease	7/135	65/8223	8.66526e-05	0.00195835	0.00177866	HLA-DQA2/HLA-DOB/HLA-DRB1/HLA-DRA/HLA-DOA/HLA-DQB1/MAF	7
hsa04658	Th1 and Th2 cell differentiation	8/135	92/8223	0.000125268	0.0025737	0.00233754	MAPK3/HLA-DQA2/HLA-DOB/HLA-DRB1/HLA-DRA/HLA-DOA/HLA-DQB1/MAF	8
hsa04672	Intestinal immune network for IgA production	6/135	49/8223	0.000137193	0.0025838	0.00234672	HLA-DQA2/HLA-DOB/HLA-DRB1/HLA-DRA/HLA-DOA/HLA-DQB1	6
hsa04640	Hematopoietic cell lineage	8/135	99/8223	0.000209286	0.00363836	0.00330452	HLA-DQA2/HLA-DOB/HLA-DRB1/HLA-DRA/HLA-DOA/HLA-DQB1/CR1/CD33	8
hsa04514	Cell adhesion molecules	10/135	157/8223	0.000246112	0.00397295	0.00360841	HLA-A/HLA-DQA2/HLA-DOB/HLA-DRB1/HLA-DRA/PVR/HLA-DOA/HLA-DQB1/CNTNAP1/NECTIN2	10
hsa04659	Th17 cell differentiation	7/135	108/8223	0.00193596	0.0291685	0.0264921	MAPK3/HLA-DQA2/HLA-DOB/HLA-DRB1/HLA-DRA/HLA-DOA/HLA-DQB1	7
hsa05145	Toxoplasmosis	7/135	112/8223	0.00238294	0.0336591	0.0305706	MAPK3/HLA-DQA2/HLA-DOB/HLA-DRB1/HLA-DRA/HLA-DOA/HLA-DQB1	7
hsa05152	Tuberculosis	9/135	180/8223	0.00277378	0.0368749	0.0334914	MAPK3/HLA-DQA2/HLA-DOB/HLA-DRB1/HLA-DRA/FCER1G/HLA-DOA/HLA-DQB1/CR1	9
hsa05323	Rheumatoid arthritis	6/135	93/8223	0.0041535	0.0521495	0.0473645	HLA-DQA2/HLA-DOB/HLA-DRB1/HLA-DRA/HLA-DOA/HLA-DQB1	6
hsa05150	Staphylococcus aureus infection	6/135	96/8223	0.00485414	0.0577387	0.0524408	HLA-DQA2/HLA-DOB/HLA-DRB1/HLA-DRA/HLA-DOA/HLA-DQB1	6
hsa05169	Epstein-Barr virus infection	9/135	202/8223	0.00592101	0.0669074	0.0607683	HLA-A/HLA-DQA2/HLA-DOB/HLA-DRB1/HLA-DRA/HLA-DOA/HLA-DQB1/SAP30L/PSMC3	9
hsa05166	Human T-cell leukemia virus 1 infection	9/135	222/8223	0.0107071	0.115229	0.104656	MAPK3/HLA-A/HLA-DQA2/HLA-DOB/HLA-DRB1/HLA-DRA/SPI1/HLA-DOA/HLA-DQB1	9
hsa03460	Fanconi anemia pathway	4/135	54/8223	0.0116581	0.11976	0.108772	PALB2/TOP3A/SLX1A/WDR48	4
hsa04145	Phagosome	7/135	152/8223	0.012413	0.121972	0.11078	HLA-A/HLA-DQA2/HLA-DOB/HLA-DRB1/HLA-DRA/HLA-DOA/HLA-DQB1	7
hsa00130	Ubiquinone and other terpenoid-quinone biosynthesis	2/135	11/8223	0.0133545	0.125755	0.114216	VKORC1/TAT	2
hsa05164	Influenza A	7/135	171/8223	0.0223087	0.201671	0.183166	MAPK3/HLA-DQA2/HLA-DOB/HLA-DRB1/HLA-DRA/HLA-DOA/HLA-DQB1	7
hsa05322	Systemic lupus erythematosus	6/135	136/8223	0.0242646	0.210915	0.191563	HLA-DQA2/HLA-DOB/HLA-DRB1/HLA-DRA/HLA-DOA/HLA-DQB1	6
hsa04520	Adherens junction	4/135	71/8223	0.0289773	0.228369	0.207415	MAPK3/EGFR/ERBB2/NECTIN2	4
hsa03440	Homologous recombination	3/135	41/8223	0.029304	0.228369	0.207415	XRCC3/PALB2/TOP3A	3
hsa05219	Bladder cancer	3/135	41/8223	0.029304	0.228369	0.207415	MAPK3/EGFR/ERBB2	3
hsa04962	Vasopressin-regulated water reabsorption	3/135	44/8223	0.0351459	0.264766	0.240472	STX4/DCTN5/NSF	3
hsa03022	Basal transcription factors	3/135	45/8223	0.0372171	0.271325	0.246429	GTF2H1/ERCC2/TAF6	3

## Sheet: Supplementary Table 5
Supplementary Table 5: Identification of AD-associated differentially expressed genes (DEGs) in AD-related datasets.
GEO accession	GSE1297	GSE4757	GSE16759	GSE36980			GSE110226	GSE118553				GSE39420	GSE37263	GSE4226		GSE4229
Tissues	Hippocamp	Entorhinal cortex	Parietal lobe tissue	Frontal cortex	Temporal cortex	Hippocampus	Entire lateral ventricular choroid plexus	Entorhinal cortex	Temporal cortex	Frontal cortex	Cerebellum brain region	Posterior cingulate area	Temporal cortex	Peripheral blood mononuclear cells	Peripheral blood mononuclear cells	Peripheral blood mononuclear cells	All DEGs after removal of duplicates	Brain DEGs after removal of duplicates	Blood DEGs after removal of duplicates
DEGs number	n=290	n=845	n=125	n=1	n=0	n=56	n=416	n=138	n=2	n=5	n=2	n=1125	n=50	n=110	n=54	n=54	n=2873	n=2737	n=147
Genes	ADD3-AS1	ABCB4	ADAMTS1	SLC14A1		AKAP5	AADACL4	ABCC4	AEBP1	AEBP1	CPLX3	ABCA1	RGS4	ACTB	ACTG1	ACTB	ADD3-AS1	ADD3-AS1	ACTB
	AGTR1	ACAD10	ADAMTS9			ANO3	ABI3BP	ACKR3	HIGD1B	IL1RL1	GSTM5	ABCA6	MDH1	ACTG1	ALDOA	ACTG1	AGTR1	AGTR1	ACTG1
	AKR1C4	ACP1	AKIRIN1			ANXA1	ABL2	ADRA1A		INS-IGF2		ABCA8	GAD1	ADAMTS6	ATPIF1	ALDOA	AKR1C4	AKR1C4	ADAMTS6
	ALDOB	ACSL6	AMFR			CACNG3	ACE2	AEBP1		KLF4		ABCC4	SLC25A12	ADI1	CAPZB	CAP1	ALDOB	ALDOB	ADI1
	ANK1	ACTA2	ANKRD18A			CP	ACER2	AHNAK		MGP		ABCC8	CX3CR1	AGT	CASP2	CASP2	ANK1	ANK1	AGT
	ANKRD1	ACTG2	ANP32E			ELAVL4	ACKR1	ANTXR1				ABCD2	SST	ALDOA	CITED1	CDH1	ANKRD1	ANKRD1	ALDOA
	AP4E1	ACVRL1	APOLD1			ENC1	ADAM12	ANXA1				ABCG4	OCIAD2	ATP1A1-AS1	CNDP2	CEBPB	AP4E1	AP4E1	ATP1A1-AS1
	APLNR	ADAM2	ARHGAP5			EPHA4	ADAMTS12	ANXA4				ABHD8	NAP1L5	ATP6V0D1	COMMD8	COMMD8	APLNR	APLNR	ATP6V0D1
	APOBEC3G	ADAM22	ARPC4-TTLL3			FAM19A1	ADAMTS4	APLNR				ABI3BP	HSPB3	ATPIF1	DDX5	DDX21	APOBEC3G	APOBEC3G	ATPIF1
	ARSJ	ADAM7	ARPC4			GABRA1	ADAMTS9	ARMC3				ABLIM2	EGR1	C19orf12	ECE2	DDX5	ARSJ	ARSJ	C19orf12
	ATP11A	ADAMTS2	ASF1A			GABRA3	ADAMTSL1	ARRDC4				ACTL6B	PCSK1	CALCOCO1	EDC3	DDX54	ATP11A	ATP11A	CALCOCO1
	ATR	ADCY5	ATP6AP2			GABRG2	ADGRE2	ASPHD1				ACTR3B	C5orf13	CASP2	EFCAB11	EFHD2	ATR	ATR	CASP2
	AVPR2	ADD2	ATP6V1C1			GAGE10	ADGRG1	BBOX1				ADAM11	TMEM14B	CD84	ENC1	EPDR1	AVPR2	AVPR2	CD84
	B4GALT6	ADGRE2	BGN			GAGE12D	ADM	BCAS1				ADAM23	CAP2	CDH1	EPDR1	GAL3ST1	B4GALT6	B4GALT6	CDH1
	BAIAP2L2	ADGRG6	BNIP3			GAGE8	ADRA2B	C11orf88				ADAMTSL3	HIST1H4A	CDKN2B	FAM127A	GPR108	BAIAP2L2	BAIAP2L2	CDKN2B
	BGN	ADGRL2	C11orf96			GAGE12F	AGFG2	C1QTNF5				ADCY1	C4B	CHEK1	FAM96B	HEBP2	BGN	BGN	CHEK1
	BICD2	ADGRV1	C12orf29			GAGE2A	AGT	C1S				ADD2	C4A	CHODL	FKBP9P1	HERPUD1	BICD2	BICD2	CHODL
	BIN3-IT1	ADIRF	C8orf46			GAGE12H	AIFM3	C21orf62				ADGRB1	NRN1	CITED1	GAL3ST1	HNRNPAB	BIN3-IT1	BIN3-IT1	CITED1
	BRCA1	ADRA2A	CA12			GAGE12E	AKAP14	C4B				ADGRL2	RCAN2	COMMD8	GLI4	HPX	BRCA1	BRCA1	COMMD8
	BTF3P13	AGTR2	CADM2			GAGE12C	AKR7A3	C9orf135				ADRA1B	MCHR2	COPRS	GSTZ1	LAT2	BTF3P13	BTF3P13	COPRS
	C14orf1	AHNAK	CAPRIN1			GAGE12J	ALOX15B	CALML4				ADRA1D	AQP1	CRB3	HAUS4	MSH5	C14orf1	C14orf1	CRB3
	CABP1	AKAIN1	CCNG2			GAGE12G	ALPL	CAPSL				AEBP1	HSPB1	CRELD1	HSD3B7	NDUFB10	CABP1	CABP1	CRELD1
	CACNA1E	ALDH1L2	CERCAM			GAGE13	ANGPTL4	CARNS1				AFF2	TAC1	CTSD	IGHA1	NLN	CACNA1E	CACNA1E	CTSD
	CACNG3	ALG1	CHURC1			GAGE2E	ANKRD1	CCL2				AGAP2	NEUROD6	CYCS	KIAA0368	NOL6	CACNG3	CACNG3	CYCS
	CAMK1G	ALG10	CITED2			GAGE6	ANKRD20A5P	CD24				AGBL4	CHCHD3	DCAF12	LOXL4	OTUB1	CAMK1G	CAMK1G	DCAF12
	CCK	ALG10B	CLIC5			GAGE2C	ANKRD45	CD36				AHNAK	SLC7A2	DDAH2	MARVELD1	PCMT1	CCK	CCK	DDAH2
	CCNB2	ALOX5	CNTN1			GRIN2B	APOA1	CD44				AHNAK2	NECAB1	DDX21	MGC16025	PPP1CB	CCNB2	CCNB2	DDX21
	CD38	ALX3	COPS8			HCN1	APOBEC4	CFAP206				AKAP5	LOC100127983	DDX5	MSH5	PRRT1	CD38	CD38	DDX5
	CD3D	AMBRA1	CXCL12			HPCA	APOC2	CFAP43				AMIGO1	CALY	EDC3	NABP2	RASL11B	CD3D	CD3D	EDC3
	CD44	ANHX	DCTN4			HTR2A	AQP9	CFAP53				AMPH	HTR3B	EFHD2	NONO	RPA2	CD44	CD44	EFHD2
	CD72	ANK2	DNAJB1			INA	ARG1	CGNL1				ANGPT1	ATP5L	ENC1	PFKL	RPL13	CD72	CD72	ENC1
	CD79B	ANKRD30BP2	DNAJB4			MET	ARMC12	CLIC6				ANK1	ATP5L2	EPDR1	PFKM	RPL23	CD79B	CD79B	EPDR1
	CITED1	ANPEP	EIF2S3			NCALD	ART3	COLEC12				ANKRD18A	PRMT8	FKBP9P1	PLIN3	RPL24	CITED1	CITED1	FKBP9P1
	CNOT4	AP1S1	ENO1			NEUROD6	ATP8A2	CPLX1				ANKRD19P	RPH3A	FMN2	PPP1CB	RPL31	CNOT4	CNOT4	FMN2
	CNR1	APOC1	ENPP5			NPTX2	BACE2	CPT1A				ANKRD20A21P	CD163	GAL3ST1	RPL17	RPL37A	CNR1	CNR1	GAL3ST1
	COL5A2	AR	EXOC5			NRSN1	BAG3	CPVL				ANKRD20A4	CSDA	GPN3	RPL19	RPL5	COL5A2	COL5A2	GPN3
	COMP	ARAP2	EXOSC7			OR14I1	BCL2A1	DAW1				ANKRD20A2	CSDAP1	HERPUD1	RPL36A	RPL6	COMP	COMP	HERPUD1
	COMT	AREG	CLEC3B			PAK1	BCL2L1	DCDC2				ANKRD20A3	KIAA0748	HSD3B7	RPL37A	RPL7A	COMT	COMT	HSD3B7
	COPZ2	ARG1	FKBP5			PART1	BCL3	DIRAS2				ANKRD20A1	DUSP6	IGLL5	RPL4	RPL8	COPZ2	COPZ2	IGLL5
	CR1	ARHGAP31	FLT1			PCSK1	BCL6	DNALI1				ANKRD20A8P	LOC100131490	JUNB	RPS12	RPL9	CR1	CR1	JUNB
	CREBBP	ARHGAP45	FOLH1B			PHF24	BDKRB2	DOCK8				ANKRD34C	GOLGA8A	KLHL29	RPS13	RPLP1	CREBBP	CREBBP	KLHL29
	CSF2RA	ARHGEF11	FOLH1			PRKCB	BEST1	DSG2				ANKRD37	GOLGA8B	KRR1	RPS20	RPLP2	CSF2RA	CSF2RA	KRR1
	CSPG5	ARMC9	GABRA2			PVALB	FTH1	DYNLRB2				UFSP2	NUPR1	LAT2	RPS25	RPS13	CSPG5	CSPG5	LAT2
	CTAGE5	ARRB1	GBP3			RAB15	BEST3	ECHDC3				ANKS1B	ZNF765	LINC00341	RPS28	RPS20	CTAGE5	CTAGE5	LINC00341
	CXCL5	ATP10B	GCH1			RAB27B	BMP5	EFEMP1				ANO6	ZNF761	LOXL4	RPS3A	RPS24	CXCL5	CXCL5	LOXL4
	CXCR2	ATP2B3	GFM2			RGS4	BNIPL	EFHC2				ANTXR1	TASP1	LPCAT3	SH2D4A	RPS25	CXCR2	CXCR2	LPCAT3
	CYP2A7P1	ATP4B	GHITM			RNU11	BPI	EHF				ANXA1	PCP4	MFSD5	SPINT1	RPS3A	CYP2A7P1	CYP2A7P1	MFSD5
	CYP2D6	ATP6V0A2	GLUL			RPH3A	BRCA2	ELAVL4				ANXA2	ATP6V1E1	MGC16025	TEX264	RPS6KB2	CYP2D6	CYP2D6	MGC16025
	CYP3A4	ATP6V1C2	GNA14			SERPINI1	BROX	ERBB2				AP1S1	PVALB	MMP28	THRA	SH2D4A	CYP3A4	CYP3A4	MMP28
	CYP3A7-CYP3A51P	ATR	GSTT1			SNORD116-21	BRSK2	EYA4				AP3B2	RBM3	MSH5	VCAM1	SMARCD3	CYP3A7-CYP3A51P	CYP3A7-CYP3A51P	MSH5
	CYP3A7	AVL9	HACD3			SV2B	C10orf54	EZR				APLNR		NABP2	WDR25	SPCS1	CYP3A7	CYP3A7	NABP2
	CYP4F12	B3GNT5	HOPX			SVOP	C14orf39	F5				APOC1		NDUFS2	WWP2	THRA	CYP4F12	CYP4F12	NDUFS2
	CYP4F2	B4GALNT2	HSP90AB1			SYT13	C15orf48	FAM183A				AQP1		NFKBIA	YBX1	WWP2	CYP4F2	CYP4F2	NFKBIA
	CYP4F3	B4GALNT3	HSPA13			TAGLN3	C16orf89	FAM84B				ARHGAP19-SLIT1		NHEJ1	ZNF556	ZNF556	CYP4F3	CYP4F3	NHEJ1
	DHRS12	BARD1	HSPA1A			VWC2L	C1orf162	FAT1				SLIT1		NIP7			DHRS12	DHRS12	NIP7
	DIMT1	BCAS4	HSPA1L			WIF1	C1orf21	FBLN1				ARHGAP20		NLN			DIMT1	DIMT1	NLN
	DMRT1	BDKRB2	HSPA1B				C20orf197	FOS				ARHGAP44		NOL6			DMRT1	DMRT1	NOL6
	DUS4L	BMP2	HSPA4L				C2CD4B	FSTL1				ARHGDIG		NONO			DUS4L	DUS4L	NONO
	E2F5	BOD1L2	IDH3A				C6orf58	GABRB2				ARHGEF9		OTUB1			E2F5	E2F5	OTUB1
	EFNA4	BRCA1	KIAA1107				C7orf61	GABRG1				ARMC3		PCGF6			EFNA4	EFNA4	PCGF6
	ELAVL2	BRIP1	KLF2				C8orf34-AS1	GEM				ARRDC4		PFKM			ELAVL2	ELAVL2	PFKM
	ELF3	BTN3A2	LAPTM4B				C8orf89	GJA1				ASAH2B		PFN1			ELF3	ELF3	PFN1
	ELF5	BTNL9	LIN7C				CALB1	GOLIM4				ASAH2		PKM			ELF5	ELF5	PKM
	ELK3	C11orf24	LOC101060275				CALCA	GPNMB				ASIC2		PLEKHA1			ELK3	ELK3	PLEKHA1
	EPB41	C11orf45	NPIPA5				CASC9	HADH				ASPHD2		PLEKHB2			EPB41	EPB41	PLEKHB2
	EPYC	C11orf53	NPIPB5				CASP5	ID4				ATCAY		PPP1CB			EPYC	EPYC	PPP1CB
	ERF	C12orf49	NPIPB11				CBLN4	IGDCC4				ATF3		PRRT1			ERF	ERF	PRRT1
	ERMAP	C18orf25	LOC613037				CCBE1	INS-IGF2				ATP1A3		PTPN6			ERMAP	ERMAP	PTPN6
	EXOC7	C18orf61	NPIPB4				CCDC169	IQGAP2				ATP2B1		PYCR2			EXOC7	EXOC7	PYCR2
	F2RL1	C1orf168	NPIPB3				CCDC170	ITGA6				ATP2B2		RAB33A			F2RL1	F2RL1	RAB33A
	F2RL3	C2	LOC105379499				CCL20	ITGB4				ATP2B3		RAB7A			F2RL3	F2RL3	RAB7A
	F9	C20orf196	FLJ45482				CCL26	ITGB5				ATP6V1A		RASL11B			F9	F9	RASL11B
	FAHD2CP	C22orf42	LOC642852				CCNA2	KCNS1				ATP6V1G2-DDX39B		RBX1			FAHD2CP	FAHD2CP	RBX1
	FAHD2B	C2orf82	MBNL1				CCND3	KCNT1				ATP6V1G2		RDH14			FAHD2B	FAHD2B	RDH14
	FAHD2A	C3	MBNL2				CCT6B	KLF4				ATP8A2		RPA2			FAHD2A	FAHD2A	RPA2
	FAM149B1	C3orf20	MOXD1				CD163	MAP3K19				ATRNL1		RPL19			FAM149B1	FAM149B1	RPL19
	FAM66D	C3orf30	MRO				CD1C	MBP				ATXN7L3		RPL23			FAM66D	FAM66D	RPL23
	FAR2	C4orf47	NAPSB				CD200R1	MERTK				AZGP1		RPL24			FAR2	FAR2	RPL24
	FBXW4P1	C5orf45	NDRG2				CD300E	MFRP				B3GALT1		RPL31			FBXW4P1	FBXW4P1	RPL31
	FCN2	C8orf46	NNT				CD300LG	MNS1				B3GAT2		RPL36A			FCN2	FCN2	RPL36A
	FGF20	CA14	NRAS				CD36	MOBP				SMAP1		RPL37A			FGF20	FGF20	RPL37A
	FOXO4	CACUL1	NRP1				CD80	MSX1				B3GNT5		RPL39L			FOXO4	FOXO4	RPL39L
	FRMD4B	CALCOCO2	NUDT21				CDNF	NDNF				B4GALNT1		RPL4			FRMD4B	FRMD4B	RPL4
	G3BP2	CAMTA1	PAFAH1B1				CEACAM8	NEFL				B4GALT6		RPL41			G3BP2	G3BP2	RPL41
	GAD1	CAPN14	PDK4				CELF3	NEFM				BAG3		RPL5			GAD1	GAD1	RPL5
	GALR2	CAPN9	PGK1				CELSR3	NPM2				BAMBI		RPL6			GALR2	GALR2	RPL6
	GATA3	CAPS	PODXL				CFAP47	NUP62CL				BASP1		RPS12			GATA3	GATA3	RPS12
	GC	CARD16	PPID				CFAP57	NWD1				BCAT1		RPS13			GC	GC	RPS13
	GCAT	CASP1	PREPL				CHODL	OPLAH				BCL11A		RPS16			GCAT	GCAT	RPS16
	GCK	CARD6	PRNP				CHP2	OR2M3				BEX1		RPS20			GCK	GCK	RPS20
	GDAP1	CARMIL1	PSPH				CHRDL2	PANX2				BEX5		RPS25			GDAP1	GDAP1	RPS25
	GNGT1	CARTPT	PTGR1				CHRM2	PAPLN				BNC2		RPS3A			GNGT1	GNGT1	RPS3A
	GOT1	CASC10	PTP4A1				CHRNA3	PAQR6				BRINP1		RPS6			GOT1	GOT1	RPS6
	GPD2	CBR1	RAB1A				CHRNA5	PIRT				BRINP2		RPS6KB2			GPD2	GPD2	RPS6KB2
	GPR107	CCAR2	RAB5A				CLEC3A	PPIC				BSCL2		SCAP			GPR107	GPR107	SCAP
	GPR22	CCDC26	RAB8B				CLEC4D	PRODH				GNG3		SMARCD3			GPR22	GPR22	SMARCD3
	GPRC5C	CCDC65	RANBP3L				CLEC4E	PTPN13				BSN		SNHG7			GPRC5C	GPRC5C	SNHG7
	GRAP	CCDC69	RERG				CLEC5A	RAB11FIP1				BTBD11		SPINT1			GRAP	GRAP	SPINT1
	GRIN1	CCDC89	RHEB				CNGB3	RASSF9				BUB1B-PAK6		SSNA1			GRIN1	GRIN1	SSNA1
	GRM1	CCDC94	RHOBTB3				CNTLN	RBM47				PAK6		STMN4			GRM1	GRM1	STMN4
	GTSE1	CCL15-CCL14	RORB				COL10A1	ROR2				C11orf87		TEX264			GTSE1	GTSE1	TEX264
	HHLA2	CCL15	SAR1A				COL28A1	RSPH4A				C15orf59		THRA			HHLA2	HHLA2	THRA
	HIST1H3I	CCR2	SCAMP1				COLQ	2023-09-04				C1orf115		TPI1			HIST1H3I	HIST1H3I	TPI1
	HLA-DRB4	CD24	SCD5				CPA3	SERPINA3				C1orf158		TPM3			HLA-DRB4	HLA-DRB4	TPM3
	HNMT	CD58	SCOC				CPA4	SFRP1				C1orf194		TRIOBP			HNMT	HNMT	TRIOBP
	HOXB1	CDC14A	SELT				CRHBP	SFRP2				C1orf204		TUBB			HOXB1	HOXB1	TUBB
	HOXB9	CDC42SE2	SIK1				CRISP2	SFRP4				SLAMF8		VCAM1			HOXB9	HOXB9	VCAM1
	HPGD	CDH7	SLC2A3				CRISP3	SLC16A10				C1orf87		VPS72			HPGD	HPGD	VPS72
	HPR	CDH8	SLC5A6				CRISPLD2	SLC16A9				C1QL3		WWP2			HPR	HPR	WWP2
	HP	CDH9	SNHG4				CSF3	SLC39A12				C1QTNF4		XRCC6			HP	HP	XRCC6
	HPSE2	CDKAL1	MATR3				CTAGE5	SLC40A1				C21orf62					HPSE2	HPSE2	CAPZB
	IFIH1	CDKN1C	SNORD14D				CTSG	SLC7A2				C22orf24					IFIH1	IFIH1	CNDP2
	IFNA8	CDS2	SNORD14C				CTXN3	SLCO1C1				C2orf40					IFNA8	IFNA8	ECE2
	IL9R	CEMP1	HSPA8				CXCL1	SNTB1				C2orf80					IL9R	IL9R	EFCAB11
	INCENP	CFAP61	STIP1				CXCL6	SPAG8				C3					INCENP	INCENP	FAM127A
	INHBA	CFTR	TAF9B				CXCL8	SPARC				C3AR1					INHBA	INHBA	FAM96B
	IQCK	CHERP	TMED2				CYP27B1	SPATA18				C3orf80					IQCK	IQCK	GLI4
	ITFG1	CHML	TMEM230				DCSTAMP	SSPN				C4B					ITFG1	ITFG1	GSTZ1
	ITGB1	CHRNB1	TMEM245				DEDD2	STMN2				C4A					ITGB1	ITGB1	HAUS4
	ITGB3	CHST6	TMEM30A				DEFA4	SYTL4				C4orf50					ITGB3	ITGB3	IGHA1
	JPH3	CLEC4G	TOB1				DEFB1	TACC1				C8orf34					JPH3	JPH3	KIAA0368
	KANK3	CLEC7A	XIST				DIO2	TAGLN3				CA10					KANK3	KANK3	MARVELD1
	KIR3DX1	CLIP1	YTHDF3				DMP1	TBR1				CA2					KIR3DX1	KIR3DX1	PFKL
	KLK2	CLNK	ZNF718				DNA2	TMEM47				CABLES1					KLK2	KLK2	PLIN3
	KLRB1	CLRN1	ZNF880				DNAJA4	TMEM64				CABP1					KLRB1	KLRB1	RPL17
	KYNU	CMYA5					DNAJB1	TNFRSF11B				CACNA1A					KYNU	KYNU	RPS28
	LCAT	CNBD1					DNAJC12	TP53INP2				CACNA1B					LCAT	LCAT	SH2D4A
	LGSN	CNGA1					DRAM1	TRPM3				CACNA1C					LGSN	LGSN	WDR25
	LILRA4	CNKSR2					DTX1	TSPAN6				CACNA1D					LILRA4	LILRA4	YBX1
	LINC00302	CNR1					EFCAB3	TTR				CACNA1E					LINC00302	LINC00302	ZNF556
	LINC01361	CNTN1					EGFEM1P	TYRP1				CACNA1G					LINC01361	LINC01361	CAP1
	LOC100996756	CNTN5					EGFL6	VCAM1				CACNA1I					LOC100996756	LOC100996756	CEBPB
	LOC101060604	COL4A1					EIF2A	VSNL1				CACNA2D2					LOC101060604	LOC101060604	DDX54
	SMG1P3	COL4A3					ELL2	WDR78				CACNA2D3					SMG1P3	SMG1P3	GPR108
	SLC7A5P1	COL5A2					EML5	WFIKKN2				CACNB1					SLC7A5P1	SLC7A5P1	HEBP2
	LOC105373738	COL9A1					ENPP6	XIST				CACNB2					LOC105373738	LOC105373738	HNRNPAB
	LOC389906	COPS7B					EPHA3	YAP1				CACNB3					LOC389906	LOC389906	HPX
	LRAT	CORIN					ERC1	ZMYND10				CACNB4					LRAT	LRAT	NDUFB10
	LRIT1	COX6A1					EREG					CACNG2					LRIT1	LRIT1	PCMT1
	LRRN2	CP					FAM118A					CACNG3					LRRN2	LRRN2	RPL13
	LTB4R	CPS1					FAM19A1					CADM3					LTB4R	LTB4R	RPL7A
	LTF	CREBBP					FAM20C					CADPS					LTF	LTF	RPL8
	LTK	CRISP1					FAM218A					CADPS2					LTK	LTK	RPL9
	MAPRE3	CSF3R					FAM66C					CALB1					MAPRE3	MAPRE3	RPLP1
	MASP1	CSHL1					FBLN1					CALB2					MASP1	MASP1	RPLP2
	MBOAT7	CTGF					FBXO32					CALM3					MBOAT7	MBOAT7	RPS24
	MCTP1	CTSC					FCN3					CALY					MCTP1	MCTP1	SPCS1
	MEOX2	CTSZ					FERMT1					CAMK1G					MEOX2	MEOX2
	MET	CUL4B					FGL2					CAMK2A					MET	MET
	MIR6883	CUX2					FJX1					CAMK2B					MIR6883	MIR6883
	PER1	CXADR					FKBP5					CAMK4					PER1	PER1
	MPV17	CXCL12					FMO1					CAMKK1					MPV17	MPV17
	MRPS12	CYHR1					FOSL1					CAMKK2					MRPS12	MRPS12
	MUC1	CYP3A5					FOSL2					CAMKV					MUC1	MUC1
	MUC3A	CYP4Z2P					FPR1					CAMSAP3					MUC3A	MUC3A
	MYCN	DAOA					FPR2					CAMTA1					MYCN	MYCN
	MYH7B	DCLRE1C					FREM1					CAP2					MYH7B	MYH7B
	MYOM1	DDAH2					G0S2					CAPS					MYOM1	MYOM1
	MYRF	DENND2A					GALNT15					CARTPT					MYRF	MYRF
	NCAPH2	DENND5B					GBP6					CASP1					NCAPH2	NCAPH2
	NEB	DGKH					GLRX					CBLN2					NEB	NEB
	NEFL	DKFZP761C1711					GNGT1					CBLN4					NEFL	NEFL
	NELL1	DLX5					GPR4					CCDC190					NELL1	NELL1
	NEU3	DNAH1					GPR84					CCDC3					NEU3	NEU3
	NKTR	DNAH17					GPRC5A					CCDC81					NKTR	NKTR
	NPAT	DNAJB8					HAMP					CCKBR					NPAT	NPAT
	NR5A2	DNAJC24					HDC					CCL2					NR5A2	NR5A2
	NRIP2	DNM2					HILPDA					CCSER1					NRIP2	NRIP2
	NRXN1	DOCK2					HK2					CD109					NRXN1	NRXN1
	NUDC	DOCK9					HLA-DRB4					CD180					NUDC	NUDC
	NUP93	DOK6					HLA-DRB5					CD24					NUP93	NUP93
	OGFOD3	DPH6					HMGCLL1					CD37					OGFOD3	OGFOD3
	ONECUT1	DRAIC					HMOX1					CD44					ONECUT1	ONECUT1
	OVOL2	DSEL					HSPA6					CD68					OVOL2	OVOL2
	P2RY10	DST					IBSP					CD74					P2RY10	P2RY10
	PARD6B	DSTYK					IGFBP1					CD84					PARD6B	PARD6B
	PART1	DTL					IGSF1					CD99					PART1	PART1
	PAX3	DUS4L					IL17RA					CDCA7L					PAX3	PAX3
	PAX8	DUSP16					IL18R1					DNAH11					PAX8	PAX8
	PBXIP1	E2F5					IL18RAP					CDH10					PBXIP1	PBXIP1
	PCDHGA8	ECSCR					IL1R2					CDH12					PCDHGA8	PCDHGA8
	PDC	EDN1					IL1RL1					CDH13					PDC	PDC
	PDCD6	EDNRB-AS1					IL27RA					CDH18					PDCD6	PDCD6
	PDE12	EFCAB14					IL4R					CDH7					PDE12	PDE12
	PGK1	EGR4					IL6					CDH8					PGK1	PGK1
	PIK3R4	EHD1					INHBB					CDH9					PIK3R4	PIK3R4
	PLA2R1	EIF4E3					IPP					CDK14					PLA2R1	PLA2R1
	PLCE1	EMC8					IRAK3					CDK5					PLCE1	PLCE1
	PMS2P9	ENG					IRF7					CDK5R1					PMS2P9	PMS2P9
	PMS2P6	ENTPD5					ISM1					CDK5R2					PMS2P6	PMS2P6
	LOC441259	EPHA1					ITGA5					CDS1					LOC441259	LOC441259
	PMS2P5	EPHA8					ITLN1					CELF3					PMS2P5	PMS2P5
	PMS2P4	EPSTI1					ITPK1					CELF4					PMS2P4	PMS2P4
	PMS2P1	ERBB4					ITPRIP					CELF5					PMS2P1	PMS2P1
	PRAMEF10	ERLIN1					JCHAIN					CEND1					PRAMEF10	PRAMEF10
	PRKG1	ERV3-2					KANK4					CEP170B					PRKG1	PRKG1
	PRLH	ESYT2					KCNE4					CFAP126					PRLH	PRLH
	PSD4	ETNK1					KCNJ14					CFAP157					PSD4	PSD4
	PTAFR	EVC2					KCNJ15					CFAP43					PTAFR	PTAFR
	PTGER4P2-CDK2AP2P2	EXOSC7					KCNU1					CFAP47					PTGER4P2-CDK2AP2P2	PTGER4P2-CDK2AP2P2
	PTPN1	CLEC3B					KDM8					CFAP54					PTPN1	PTPN1
	PTPRN2	FABP2					KIAA1210					CFI					PTPRN2	PTPRN2
	RAB27B	FAM110B					KLHL6					CGREF1					RAB27B	RAB27B
	RAB3B	FAM122C					LCN10					CH25H					RAB3B	RAB3B
	RAB7A	FAM13A					LDHA					CHD5					RAB7A	RAB7A
	RAB9BP1	FAM150B					LHCGR					CHGA					RAB9BP1	RAB9BP1
	RABGAP1L	FAM160B1					LIF					CHGB					RABGAP1L	RABGAP1L
	RAD21L1	FAM205A					LILRA5					CHN1					RAD21L1	RAD21L1
	RAD51B	FAM234B					LILRA6					CHRM1					RAD51B	RAD51B
	RANBP17	FAM46A					LILRB3					CHRM2					RANBP17	RANBP17
	RASSF8	FAM71A					LINC00271					CHRM3					RASSF8	RASSF8
	RBL1	FAM71F1					LINC00473					CHRNA2					RBL1	RBL1
	RBP3	FAM9A					LINC00520					CHRNB2					RBP3	RBP3
	RCAN3	FANCA					LINC00862					CHST1					RCAN3	RCAN3
	RFK	FANCD2					LINC00893					CHSY3					RFK	RFK
	RFPL1	FARP2					LINC00996					CISD1					RFPL1	RFPL1
	RFX4	FARSB					LINC01139					CIT					RFX4	RFX4
	RFXAP	FBLIM1					LINC01235					CKMT1A					RFXAP	RFXAP
	RIN3	FBXL21					LINC01561					CKMT1B					RIN3	RIN3
	RNASE1	FBXO21					LINGO2					CLCA4					RNASE1	RNASE1
	RND2	FBXO32					LIPG					CLSTN2					RND2	RND2
	RPL21P28	FBXO36					LOC100127910					CLSTN3					RPL21P28	RPL21P28
	SNORA27	FCGR1B					LOC100288798					CLVS1					SNORA27	SNORA27
	SNORD102	FCRLB					LOC100507073					CLVS2					SNORD102	SNORD102
	RPL21	FFAR2					LOC101927650					CMTM3					RPL21	RPL21
	RPS4Y1	FGF14-AS2					LOC101928303					CNIH2					RPS4Y1	RPS4Y1
	RUNX3	FGFR2					LOC105370259					CNIH3					RUNX3	RUNX3
	SAGE1	FGG					LOC105374419					CNKSR2					SAGE1	SAGE1
	SAMD9	FILIP1L					LOC105377335					CNNM1					SAMD9	SAMD9
	SCGB2A1	FLAD1					LOC285629					CNR1					SCGB2A1	SCGB2A1
	SELE	FLJ37035					LOC285847					CNTN4					SELE	SELE
	SF3A2	FLJ37786					LONRF3					CNTN5					SF3A2	SF3A2
	SFTPB	FMNL3					LOX					CNTN6					SFTPB	SFTPB
	SGCD	FMO5					LPAR3					CNTNAP1					SGCD	SGCD
	SI	FN1					LPAR4					CNTNAP2					SI	SI
	SLC16A5	FOLR2					LRG1					CNTNAP5					SLC16A5	SLC16A5
	SLC47A1	FOXC1					LRIT3					CORO6					SLC47A1	SLC47A1
	SLC4A7	FOXP2					LRP1B					CP					SLC4A7	SLC4A7
	SLFN12	FRG1JP					LRRC25					CPA2					SLFN12	SLFN12
	SMARCA4	FRMD3					LRRC37BP1					CPAMD8					SMARCA4	SMARCA4
	SNAP25	FXYD2					LSMEM1					CPLX1					SNAP25	SNAP25
	SORT1	FZD7					LYG1					CPLX2					SORT1	SORT1
	SP110	GALK1					LYPLAL1					CPNE4					SP110	SP110
	SPAG11A	GAPLINC					LYRM9					CPNE5					SPAG11A	SPAG11A
	SPAG11B	GAS2L3					2023-03-03					CPNE7					SPAG11B	SPAG11B
	SPATA31C2	GATA2-AS1					MCEMP1					CPNE9					SPATA31C2	SPATA31C2
	SPRED2	GATA4					MDH1B					CPQ					SPRED2	SPRED2
	SRD5A1	GCLC					MEDAG					CREG2					SRD5A1	SRD5A1
	SSH3	GIMAP1					MEOX2					CRISPLD1					SSH3	SSH3
	SSX1	GIMAP2					MFAP3					CRYM					SSX1	SSX1
	ST3GAL1	GIT2					MLKL					CSF1					ST3GAL1	ST3GAL1
	ST3GAL6	GJA9-MYCBP					MME					CSMD1					ST3GAL6	ST3GAL6
	STMN2	GJA9					MMP1					CSMD3					STMN2	STMN2
	SYN2	MYCBP					MMP3					CSRNP3					SYN2	SYN2
	SYT1	GLE1					MPEG1					CTSH					SYT1	SYT1
	SYT12	GLIPR1					MRLN					CTXN1					SYT12	SYT12
	TAC1	GNA14-AS1					MS4A2					CTXN3					TAC1	TAC1
	TBL1X	GNAO1					MT1A					CX3CL1					TBL1X	TBL1X
	TEAD3	GNLY					MT1X					CXCL14					TEAD3	TEAD3
	TFDP3	GPATCH2L					MT2A					CXCR4					TFDP3	TFDP3
	TLL2	GPR17					MXD1					CYBRD1					TLL2	TLL2
	TMEM127	GPR22					MYC					CYFIP2					TMEM127	TMEM127
	TMEM259	GPR39					NAALAD2					CYP46A1					TMEM259	TMEM259
	TNFRSF25	GPR55					NAGLU					CYP4F12					TNFRSF25	TNFRSF25
	TNXB	GPX5					NAMPT					CYP4X1					TNXB	TNXB
	TNXA	GRIA2					NAT2					CYR61					TNXA	TNXA
	TOB2	GRIK1					NBAT1					DAGLA					TOB2	TOB2
	TOP3B	GRIPAP1					NELL1					DCX					TOP3B	TOP3B
	TRIM36	GRK2					NF1					DDN					TRIM36	TRIM36
	TRMO	GRPEL2					NFIL3					DDR2					TRMO	TRMO
	TSPAN2	GTSE1					NHLH1					DGCR5					TSPAN2	TSPAN2
	TTLL4	GUCA2B					NKX3-1					DGKB					TTLL4	TTLL4
	TTR	H2AFJ					NNMT					DGKI					TTR	TTR
	TTTY14	HDAC10					NPNT					DHRS11					TTTY14	TTTY14
	UMOD	HDAC4					NPR3					DIRAS1					UMOD	UMOD
	UNC93A	HDGFRP3					NPTX2					DIRAS2					UNC93A	UNC93A
	USP9Y	HDLBP					NPY2R					DISP2					USP9Y	USP9Y
	VSNL1	HEATR1					NREP-AS1					DLG3					VSNL1	VSNL1
	WHSC1L1	HELZ2					NRG1					DLG4					WHSC1L1	WHSC1L1
	WIF1	HEMK1					OGN					DLGAP1					WIF1	WIF1
	WWTR1	HEY2					OLAH					DLGAP1-AS1					WWTR1	WWTR1
	XIST	HFE2					OSMR					DLGAP2					XIST	XIST
	XYLT2	HGD					OTX2-AS1					DLGAP3					XYLT2	XYLT2
	YKT6	HIST1H2AJ					OXTR					DMTN					YKT6	YKT6
	YPEL1	HIST1H2BC					P2RY12					DMXL2					YPEL1	YPEL1
	YTHDC1	HIST1H2BI					P2RY14					DNAH14					YTHDC1	YTHDC1
	ZBTB7C	HIST1H2BE					PACRGL					DNAH9					ZBTB7C	ZBTB7C
	ZDHHC17	HIST1H2BF					PCDH7					DNAJB1					ZDHHC17	ZDHHC17
	ZMYM5	HIST1H2BG					PCK1					DNM1					ZMYM5	ZMYM5
	ZNF155	HIST1H2BD					PCSK1					DOK6					ZNF155	ZNF155
		HIST1H4H					PHF14					DPF1					ABCB4	ABCB4
		HJURP					PITPNM2					DPP6					ACAD10	ACAD10
		HKDC1					PLA2G2A					DPY19L2P1					ACP1	ACP1
		HLA-C					PLEKHG1					DRC1					ACSL6	ACSL6
		HMGA2					PLIN2					DRD5					ACTA2	ACTA2
		HNMT					PLOD2					DRP2					ACTG2	ACTG2
		HNRNPD					PMFBP1					DTHD1					ACVRL1	ACVRL1
		HPF1					PNLDC1					DUSP1					ADAM2	ADAM2
		HRAT13					PNP					ECM2					ADAM22	ADAM22
		HS3ST3A1					PPBP					EEF1A2					ADAM7	ADAM7
		HSD17B1					PPP1R15A					EFHD2					ADAMTS2	ADAMTS2
		HSF1					PPP1R42					EFNA3					ADCY5	ADCY5
		HSPB2					PRND					EFNA5					ADD2	ADD2
		HSPC102					PRSS35					EHD3					ADGRE2	ADGRE2
		HTR2C					PTGFR					ELAVL2					ADGRG6	ADGRG6
		HTR3B					PTN					ELAVL4					ADGRL2	ADGRL2
		HUS1					PTPRR					ELMOD1					ADGRV1	ADGRV1
		IBA57					PTX3					ELOVL4					ADIRF	ADIRF
		IFFO2					RAP2C-AS1					EMP1					ADRA2A	ADRA2A
		IFIH1					RARRES1					EMP3					AGTR2	AGTR2
		IFITM10					RASL10B					ENC1					AHNAK	AHNAK
		IFNLR1					RINL					ENO2					AKAIN1	AKAIN1
		IFT140					RND1					ENPP6					ALDH1L2	ALDH1L2
		IGFBP7					RND3					ENTPD3					ALG1	ALG1
		IGFBP7-AS1					RNF24					EPB41L4B					ALG10	ALG10
		IGHM					RPE65					EPHA4					ALG10B	ALG10B
		IGHG1					RPL27A					EPHA5					ALOX5	ALOX5
		IKBIP					RSPO3					EPHA6					ALX3	ALX3
		IL4					RUNX1					EPHA7					AMBRA1	AMBRA1
		INTS4P1					SCD					EPHB6					ANHX	ANHX
		IPO11					SEMA6B					EPHX4					ANK2	ANK2
		IQCF1					SERPINA1					ERC2					ANKRD30BP2	ANKRD30BP2
		IRS1					SERPINA3					ERICH3					ANPEP	ANPEP
		ITFG1					SERPINB8					ESRRG					AP1S1	AP1S1
		ITGA6					SERPINE1					ETV1					APOC1	APOC1
		ITGB1					SERPINH1					EVI2B					AR	AR
		ITGB2-AS1					SFRP2					EXPH5					ARAP2	ARAP2
		JAG1					SFRP4					EXTL1					AREG	AREG
		JAZF1-AS1					SGCD					F5					ARG1	ARG1
		KANK2					SGK1					FABP3					ARHGAP31	ARHGAP31
		KCNH5					SIGLEC10					FAM102B					ARHGAP45	ARHGAP45
		KCNJ3					SIGLEC5					FAM153C					ARHGEF11	ARHGEF11
		KCTD11					SIGLEC9					FAM153A					ARMC9	ARMC9
		KDM4C					SLAMF8					FAM153B					ARRB1	ARRB1
		KDM8					SLC11A1					FAM163A					ATP10B	ATP10B
		KIAA0430					SLC12A1					FAM163B					ATP2B3	ATP2B3
		KIF1C					SLC14A1					FAM171A2					ATP4B	ATP4B
		KIFC3					SLC14A2					FAM183A					ATP6V0A2	ATP6V0A2
		KIR2DL4					SLC16A3					FAM189A1					ATP6V1C2	ATP6V1C2
		KLF14					SLC17A8					FAM19A1					AVL9	AVL9
		KLHL7					SLC1A1					FAM19A2					B3GNT5	B3GNT5
		KLK2					SLC26A2					FAM216B					B4GALNT2	B4GALNT2
		KLRD1					SLC26A7					FAM234B					B4GALNT3	B4GALNT3
		KMO					SLC38A4					FAM49A					BARD1	BARD1
		KRT13					SLC43A2					FAM57B					BCAS4	BCAS4
		KRT7					SLC4A5					FAM65B					BDKRB2	BDKRB2
		LAMC3					SLC4A8					FAM81B					BMP2	BMP2
		LCE2B					SLC52A3					FAR2					BOD1L2	BOD1L2
		LCP2					SLC5A5					FAT3					BRIP1	BRIP1
		LDLRAP1					SLC7A1					FAXC					BTN3A2	BTN3A2
		LEPROT					SLC7A9					FBLL1					BTNL9	BTNL9
		LEPR					SLC9C2					FBXL16					C11orf24	C11orf24
		LHX9					SLCO4A1					FBXO16					C11orf45	C11orf45
		LIMD1					SLPI					FBXO41					C11orf53	C11orf53
		LIN9					SMIM24					FBXW7					C12orf49	C12orf49
		LINC00308					SMTNL2					FCGR1CP					C18orf25	C18orf25
		LINC00427					SNAI1					FCGR1B					C18orf61	C18orf61
		LINC00470					SOCS3					FCGR1A					C1orf168	C1orf168
		LINC00475					SOD2					FCGR2A					C2	C2
		LINC00536					SOHLH2					FCGR2C					C20orf196	C20orf196
		LINC00598					SPAG16					FCGR2B					C22orf42	C22orf42
		LINC00610					SPAG8					FGF12					C2orf82	C2orf82
		LINC00638					SPEF2					FGF13					C3	C3
		LINC00643					SPHK1					FGF14					C3orf20	C3orf20
		LINC00917					SPINK8					FGF9					C3orf30	C3orf30
		LINC00955					SPP1					FLNC					C4orf47	C4orf47
		LINC01120					SPRY4					FLRT2					C5orf45	C5orf45
		LINC01128					SRRM5					FLRT3					C8orf46	C8orf46
		LINC01133					ST3GAL1					FMN1					CA14	CA14
		LINC01206					ST6GAL2					FNDC5					CACUL1	CACUL1
		LINC01207					STAC2					FOS					CALCOCO2	CALCOCO2
		LINC01209					STC1					FOXJ1					CAMTA1	CAMTA1
		LINC01279					STC2					FRAS1					CAPN14	CAPN14
		LINC01333					STX11					FRMPD4					CAPN9	CAPN9
		LINC01393					SULT1B1					FRRS1L					CAPS	CAPS
		LINC01416					SULT2A1					FSTL4					CARD16	CARD16
		LINC-PINT					TCF21					FXYD7					CASP1	CASP1
		LMLN					TCL1B					G0S2					CARD6	CARD6
		LMNA					TDRD9					GABBR2					CARMIL1	CARMIL1
		LMO4					TEX15					GABRA1					CARTPT	CARTPT
		LMOD1					TFPI2					GABRA3					CASC10	CASC10
		LNX1					TG					GABRA4					CBR1	CBR1
		LOC100127938					TGM2					GABRA5					CCAR2	CCAR2
		LOC100127955					THBS1					GABRB2					CCDC26	CCDC26
		LOC100270804					THNSL1					GABRB3					CCDC65	CCDC65
		LOC100287015					THSD4					GABRD					CCDC69	CCDC69
		LOC100288860					TIMP1					GABRG2					CCDC89	CCDC89
		LOC100505501					TLR8					GABRG3					CCDC94	CCDC94
		LOC100506083					TMEM30B					GAD1					CCL15-CCL14	CCL15-CCL14
		LOC100506114					TMPRSS3					GAD2					CCL15	CCL15
		LOC100506207					TNFAIP3					GALNT9					CCR2	CCR2
		LOC100506411					TNFAIP6					GAP43					CD24	CD24
		LOC100507387					TNFRSF10D					GBP2					CD58	CD58
		FAM153A					TNFRSF11B					GBP3					CDC14A	CDC14A
		FAM153B					TOX3					GBP1					CDC42SE2	CDC42SE2
		LOC100996579					TRDN					GCNT4					CDH7	CDH7
		LOC100996624					TRIM29					GDA					CDH8	CDH8
		LOC101060835					TRPC4					GDAP1L1					CDH9	CDH9
		HLA-DQB1					TRPC6					GEM					CDKAL1	CDKAL1
		LOC101926913					TTC30B					GFRA2					CDKN1C	CDKN1C
		LOC101926943					TTK					GJB6					CDS2	CDS2
		LOC101926951					TUBAL3					GLIS3					CEMP1	CEMP1
		PCDH20					UNC13A					GLRA2					CFAP61	CFAP61
		LOC101927040					UNC5D					GLRA3					CFTR	CFTR
		LOC101927247					VDR					GLRB					CHERP	CHERP
		LOC101927406					VIPR2					GLS2					CHML	CHML
		LOC101927432					WDR55					GLT1D1					CHRNB1	CHRNB1
		LOC101927588					WNT9A					GMPR					CHST6	CHST6
		LOC101927851					WSCD1					GNB5					CLEC4G	CLEC4G
		LOC101928123					ZBTB16					GNG13					CLEC7A	CLEC7A
		LOC101928225					ZFAND2A					GNG2					CLIP1	CLIP1
		LOC101928238					ZNF295-AS1					GOT1					CLNK	CLNK
		LOC101928269					ZNF385D					GPC4					CLRN1	CLRN1
		LOC100506403					ZNF761					GPI					CMYA5	CMYA5
		RUNX1					ZSCAN4					GPNMB					CNBD1	CNBD1
		LOC101928658					ZSWIM4					GPR12					CNGA1	CNGA1
		LOC101928907										GPR158					CNKSR2	CNKSR2
		LOC101929219										GPR162					CNTN1	CNTN1
		C1orf186										GPR183					CNTN5	CNTN5
		LOC101929486										GPR22					COL4A1	COL4A1
		LOC101929607										GPR26					COL4A3	COL4A3
		LOC101929759										GPR63					COL9A1	COL9A1
		LOC101930286										GPR83					COPS7B	COPS7B
		LOC101930149										GPR85					CORIN	CORIN
		LOC101930303										GPRASP1					COX6A1	COX6A1
		LOC101930301										GRAMD1B					CP	CP
		TRIM16L										GREM2					CPS1	CPS1
		LOC101930373										GRIA1					CRISP1	CRISP1
		HYDIN2										GRIA2					CSF3R	CSF3R
		HYDIN										GRIK1					CSHL1	CSHL1
		LOC102723684										GRIK2					CTGF	CTGF
		LOC102723694										GRIK3					CTSC	CTSC
		LOC102724587										GRIN1					CTSZ	CTSZ
		LOC102725136										GRIN2A					CUL4B	CUL4B
		LOC441666										GRIN2B					CUX2	CUX2
		LOC102800447										GRIN3A					CXADR	CXADR
		LOC101930566										GRK3					CXCL12	CXCL12
		LOC103091866										GRM1					CYHR1	CYHR1
		LINC00623										GRM2					CYP3A5	CYP3A5
		LINC01138										GRM5					CYP4Z2P	CYP4Z2P
		LINC00869										GRM7					DAOA	DAOA
		LOC105372069										GUCY1A2					DCLRE1C	DCLRE1C
		LOC105373113										GUCY1B3					DDAH2	DDAH2
		LOC105375075										GYG2					DENND2A	DENND2A
		LOC105377348										HAPLN4					DENND5B	DENND5B
		LOC105377832										HCN1					DGKH	DGKH
		LOC105378419										HECW1					DKFZP761C1711	DKFZP761C1711
		LOC105379143										HECW1-IT1					DLX5	DLX5
		LOC115110										HLA-DMA					DNAH1	DNAH1
		LOC283352										HLA-DMB					DNAH17	DNAH17
		LOC283485										HLA-DPA1					DNAJB8	DNAJB8
		LOC284294										HLA-DPB1					DNAJC24	DNAJC24
		LOC285300										HLA-DQA1					DNM2	DNM2
		LOC285857										HLA-DRA					DOCK2	DOCK2
		LOC285902										HLA-DRB3					DOCK9	DOCK9
		ZNF479										HLA-DRB1					DOK6	DOK6
		ZNF273										HLF					DPH6	DPH6
		LOC389332										HMP19					DRAIC	DRAIC
		LOC389906										HOMER1					DSEL	DSEL
		LOC400958										HOOK1					DST	DST
		LOC441204										HPCA					DSTYK	DSTYK
		LOC574538										HPCAL4					DTL	DTL
		LOC642426										HRH3					DUSP16	DUSP16
		LOC646626										HS3ST2					ECSCR	ECSCR
		LOC728196										HS6ST3					EDN1	EDN1
		LOC729732										HSPA7					EDNRB-AS1	EDNRB-AS1
		LOC729887										HSPA6					EFCAB14	EFCAB14
		LOC780529										HTR1A					EGR4	EGR4
		LOC81691										HTR1E					EHD1	EHD1
		LPAR5										HTR2A					EIF4E3	EIF4E3
		LRRC32										HTR3B					EMC8	EMC8
		LRRC39										HTR5A					ENG	ENG
		LRRC55										ICA1					ENTPD5	ENTPD5
		LRRFIP1										ICAM5					EPHA1	EPHA1
		LRRN4										ID3					EPHA8	EPHA8
		LST1										IFI30					EPSTI1	EPSTI1
		LTB4R										IGLON5					ERBB4	ERBB4
		MAATS1										IGSF21					ERLIN1	ERLIN1
		MAGI1										IGSF3					ERV3-2	ERV3-2
		MAGIX										IL12RB2					ESYT2	ESYT2
		MAGOH2P										IL1R2					ETNK1	ETNK1
		MALT1										IL34					EVC2	EVC2
		MAP1LC3B2										INA					EXOSC7	EXOSC7
		MAP3K19										INO80E					CLEC3B	CLEC3B
		MAPK8IP3										DOC2A					FABP2	FABP2
		MAPT-AS1										INPP5J					FAM110B	FAM110B
		MAS1										IPCEF1					FAM122C	FAM122C
		MASP1										IQSEC2					FAM13A	FAM13A
		MAT2B										IQSEC3					FAM150B	FAM150B
		MATN1										ITGA2					FAM160B1	FAM160B1
		MC4R										ITGAX					FAM205A	FAM205A
		MCF2										ITPKA					FAM234B	FAM234B
		MCM5										ITPR1					FAM46A	FAM46A
		MCOLN3										JAKMIP1					FAM71A	FAM71A
		MDM2										JPH3					FAM71F1	FAM71F1
		MECOM										JPH4					FAM9A	FAM9A
		METTL6										KALRN					FANCA	FANCA
		METTL8										KCNA1					FANCD2	FANCD2
		MFSD4A										KCNA2					FARP2	FARP2
		MIDN										KCNA4					FARSB	FARSB
		MIR186										KCNAB1					FBLIM1	FBLIM1
		ZRANB2										KCNAB2					FBXL21	FBXL21
		MIR4697										KCNB1					FBXO21	FBXO21
		MIR4697HG										KCNB2					FBXO32	FBXO32
		MIR4800										KCNC1					FBXO36	FBXO36
		MXD4										KCNC2					FCGR1B	FCGR1B
		MIR6741										KCND2					FCRLB	FCRLB
		PYCR2										KCNE4					FFAR2	FFAR2
		MIR7111										KCNG3					FGF14-AS2	FGF14-AS2
		RPL10A										KCNH1					FGFR2	FGFR2
		MMAA										KCNH3					FGG	FGG
		MON2										KCNH5					FILIP1L	FILIP1L
		MORN1										KCNH7					FLAD1	FLAD1
		MOV10L1										KCNIP1					FLJ37035	FLJ37035
		MPP5										KCNIP2					FLJ37786	FLJ37786
		MRS2										KCNIP4					FMNL3	FMNL3
		MS4A2										KCNJ3					FMO5	FMO5
		MS4A3										KCNJ6					FN1	FN1
		MS4A6E										KCNK2					FOLR2	FOLR2
		MSANTD3-TMEFF1										KCNK3					FOXC1	FOXC1
		TMEFF1										KCNK9					FOXP2	FOXP2
		MSI2										KCNN1					FRG1JP	FRG1JP
		MTAP										KCNQ2					FRMD3	FRMD3
		MTIF3										KCNQ3					FXYD2	FXYD2
		MTMR3										KCNQ5					FZD7	FZD7
		MUC1										KCNS1					GALK1	GALK1
		MUC2										KCNS2					GAPLINC	GAPLINC
		MUC20										KCNT1					GAS2L3	GAS2L3
		MVB12A										KCNV1					GATA2-AS1	GATA2-AS1
		MYCN										KCTD16					GATA4	GATA4
		MYEOV										KHDRBS2					GCLC	GCLC
		MYH1										KIAA0319					GIMAP1	GIMAP1
		MYH4										KIAA0513					GIMAP2	GIMAP2
		MYH8										KIAA1211L					GIT2	GIT2
		MYL9										KIAA1324					GJA9-MYCBP	GJA9-MYCBP
		MYLPF										KIAA1549L					GJA9	GJA9
		MYO1B										KIAA1644					MYCBP	MYCBP
		MYOC										KIAA2022					GLE1	GLE1
		MYOF										KIF3C					GLIPR1	GLIPR1
		MYOM1										KIF5A					GNA14-AS1	GNA14-AS1
		MYOZ3										KIFC2					GNAO1	GNAO1
		N4BP2L1										FOXH1					GNLY	GNLY
		NAA30										KLHL6					GPATCH2L	GPATCH2L
		NADSYN1										KLK7					GPR17	GPR17
		NAGS										KRT222					GPR39	GPR39
		NAIP										KRTAP5-2					GPR55	GPR55
		NCKAP1L										KRTAP5-AS1					GPX5	GPX5
		NDUFAF7										KSR2					GRIA2	GRIA2
		NFYA										L1CAM					GRIK1	GRIK1
		NIT1										LAMB1					GRIPAP1	GRIPAP1
		NLRC3										LAMP5					GRK2	GRK2
		NLRP3										LDB2					GRPEL2	GRPEL2
		NOVA2										LHFPL4					GUCA2B	GUCA2B
		NPY2R										LHFPL5					H2AFJ	H2AFJ
		NR5A2										LIMK1					HDAC10	HDAC10
		NR6A1										LIN7A					HDAC4	HDAC4
		NTNG1										LINC00310					HDGFRP3	HDGFRP3
		NUP58										LINC00643					HDLBP	HDLBP
		NUP98										LINC01123					HEATR1	HEATR1
		NXPH2										LINC01106					HELZ2	HELZ2
		OARD1										LINGO1					HEMK1	HEMK1
		ODAM										LINGO2					HEY2	HEY2
		OFCC1										LMO7					HFE2	HFE2
		OGT										LNX1					HGD	HGD
		OPRK1										FIP1L1					HIST1H2AJ	HIST1H2AJ
		OR10A3										LOC100129717					HIST1H2BC	HIST1H2BC
		OR10A4										NEFL					HIST1H2BI	HIST1H2BI
		OR51E2										LOC100130503					HIST1H2BE	HIST1H2BE
		OR5E1P										ARPP21					HIST1H2BF	HIST1H2BF
		P2RY2										LOC100131541					HIST1H2BG	HIST1H2BG
		PABPC1L										LOC100134868					HIST1H2BD	HIST1H2BD
		PACSIN1										LOC100507387					HIST1H4H	HIST1H4H
		PADI4										LOC285696					HJURP	HJURP
		PAPPA										LOC344967					HKDC1	HKDC1
		PARPBP										ACOT7					HLA-C	HLA-C
		PCED1B										LOC388022					HMGA2	HMGA2
		PDE4A										LOC644669					HNRNPD	HNRNPD
		PDE9A										ANKRD30BL					HPF1	HPF1
		PDLIM3										ANKRD30BP2					HRAT13	HRAT13
		PGR										LONRF2					HS3ST3A1	HS3ST3A1
		PHACTR1										LPAR4					HSD17B1	HSD17B1
		PHF12										LPCAT4					HSF1	HSF1
		PHF20										LRFN2					HSPB2	HSPB2
		PHIP										LRFN5					HSPC102	HSPC102
		PIAS2										LRP2					HTR2C	HTR2C
		PIGO										LRRC4					HTR3B	HTR3B
		PIGX										LRRC7					HUS1	HUS1
		PIK3C3										LRRC9					IBA57	IBA57
		PKNOX2										LRRFIP1					IFFO2	IFFO2
		PLCH1										LRRIQ1					IFITM10	IFITM10
		PLEKHG3										LRRN3					IFNLR1	IFNLR1
		PLN										LRRTM1					IFT140	IFT140
		PNOC										LRRTM4					IGFBP7	IGFBP7
		POLB										LRTM2					IGFBP7-AS1	IGFBP7-AS1
		POLG										LTBP1					IGHM	IGHM
		POLR3A										LTF					IGHG1	IGHG1
		POLR3F										LY6E					IKBIP	IKBIP
		POSTN										LY86					IL4	IL4
		POT1										LYRM9					INTS4P1	INTS4P1
		POU4F3										MAGEE1					IPO11	IPO11
		PPEF2										MAL2					IQCF1	IQCF1
		PPL										MAP2					IRS1	IRS1
		PPP1R12B										MAP3K9					ITGA6	ITGA6
		PPP1R14A										MAP7D2					ITGB2-AS1	ITGB2-AS1
		PRAMEF10										MAPK8IP2					JAG1	JAG1
		PRH1-PRR4										2023-03-03					JAZF1-AS1	JAZF1-AS1
		PRR4										2023-03-04					KANK2	KANK2
		PRH1										MAS1					KCNH5	KCNH5
		PRKCQ-AS1										MASP1					KCNJ3	KCNJ3
		PRKD3										MAST1					KCTD11	KCTD11
		PRORY										MATN2					KDM4C	KDM4C
		PROSER2-AS1										MBOAT1					KDM8	KDM8
		PRPF38B										MCF2					KIAA0430	KIAA0430
		PRR26										MCHR2					KIF1C	KIF1C
		PSMB1										MCTP1					KIFC3	KIFC3
		PTK6										MDGA2					KIR2DL4	KIR2DL4
		PTPN21										MDH1					KLF14	KLF14
		PTPN4										MEF2C					KLHL7	KLHL7
		PTPRK										MEG3					KLRD1	KLRD1
		PYCARD										MEST					KMO	KMO
		QKI										METTL21EP					KRT13	KRT13
		R3HCC1L										MFSD4A					KRT7	KRT7
		RAB11B-AS1										MGAT5B					LAMC3	LAMC3
		RAB38										MICAL2					LCE2B	LCE2B
		RAB3B										MIR137HG					LCP2	LCP2
		RAC1										MIR600HG					LDLRAP1	LDLRAP1
		RAD51AP1										MIR7-3HG					LEPROT	LEPROT
		RAD51D										MLIP					LEPR	LEPR
		RAD52										MLKL					LHX9	LHX9
		RAPGEF6										MLLT11					LIMD1	LIMD1
		RAPGEFL1										MMP17					LIN9	LIN9
		RASSF1										MMP24					LINC00308	LINC00308
		RBM12B-AS1										MOAP1					LINC00427	LINC00427
		RBM48										MPP7					LINC00470	LINC00470
		RD3										MPPED1					LINC00475	LINC00475
		RECK										MPZL2					LINC00536	LINC00536
		RGS12										MRAP2					LINC00598	LINC00598
		RGS5										MRPS6					LINC00610	LINC00610
		RIMS1										SLC5A3					LINC00638	LINC00638
		RIN3										MS4A6A					LINC00643	LINC00643
		RLIM										MSR1					LINC00917	LINC00917
		RLN1										MTUS2					LINC00955	LINC00955
		RMDN2										MUC15					LINC01120	LINC01120
		RNASE6										ANO3					LINC01128	LINC01128
		RNASE7										MYH10					LINC01133	LINC01133
		RNF152										MYT1L					LINC01206	LINC01206
		RORA										NAP1L2					LINC01207	LINC01207
		RORC										NAP1L5					LINC01209	LINC01209
		RPE										NAPB					LINC01279	LINC01279
		RRAD										NCALD					LINC01333	LINC01333
		RSPO2										NCDN					LINC01393	LINC01393
		RTKN										NCEH1					LINC01416	LINC01416
		S100A6										NCR3LG1					LINC-PINT	LINC-PINT
		S100A8										NCS1					LMLN	LMLN
		SARDH										NDRG4					LMNA	LMNA
		SCAMP4										NDST3					LMO4	LMO4
		SCD										NECAB2					LMOD1	LMOD1
		SCNN1G										NECAP1					LNX1	LNX1
		SCUBE3										NEFH					LOC100127938	LOC100127938
		SEC22C										NEFM					LOC100127955	LOC100127955
		SEC24A										NEGR1					LOC100270804	LOC100270804
		SEC31B										NELL1					LOC100287015	LOC100287015
		SEMA3E										NELL2					LOC100288860	LOC100288860
		SEMA6D										NETO1					LOC100505501	LOC100505501
		SEPP1										NETO2					LOC100506083	LOC100506083
		2023-09-10										NEURL1					LOC100506114	LOC100506114
		2023-09-06										NEUROD1					LOC100506207	LOC100506207
		SERPINB13										NEUROD6					LOC100506411	LOC100506411
		SERPINB3										NGEF					LOC100507387	LOC100507387
		SH3GL1P1										NIPAL2					FAM153A	FAM153A
		SH3GL1P2										NMNAT2					FAM153B	FAM153B
		SH3RF2										NOL4					LOC100996579	LOC100996579
		SH3TC2										NPTX1					LOC100996624	LOC100996624
		SHC1										NPTXR					LOC101060835	LOC101060835
		SHKBP1										NPY					HLA-DQB1	HLA-DQB1
		SIK3										NPY1R					LOC101926913	LOC101926913
		SIM1										NPY5R					LOC101926943	LOC101926943
		SIX3										NR4A1					LOC101926951	LOC101926951
		SLC11A1										NR4A2					PCDH20	PCDH20
		SLC12A6										NREP					LOC101927040	LOC101927040
		SLC22A11										NRG1					LOC101927247	LOC101927247
		SLC22A2										NRGN					LOC101927406	LOC101927406
		SLC22A23										NRIP3					LOC101927432	LOC101927432
		SLC25A42										NRN1					LOC101927588	LOC101927588
		SLC44A5										NRSN1					LOC101927851	LOC101927851
		SLC6A15										NRSN2					LOC101928123	LOC101928123
		SLC7A1										NRXN1					LOC101928225	LOC101928225
		SLC7A8										NSF					LOC101928238	LOC101928238
		SLC9B2										NSG1					LOC101928269	LOC101928269
		SLCO1C1										NT5DC3					LOC100506403	LOC100506403
		SLF1										NTNG1					RUNX1	RUNX1
		SLITRK3										NUDT11					LOC101928658	LOC101928658
		SMAD6										NUPR1					LOC101928907	LOC101928907
		SMARCA1										NWD2					LOC101929219	LOC101929219
		SMARCA4										NYAP2					C1orf186	C1orf186
		SMC4										OCIAD2					LOC101929486	LOC101929486
		SMCO4										OGDHL					LOC101929607	LOC101929607
		SMG6										OLFM1					LOC101929759	LOC101929759
		SNCG										OLFM3					LOC101930286	LOC101930286
		SNORA71A										OLR1					LOC101930149	LOC101930149
		SNX1										OPCML					LOC101930303	LOC101930303
		SNX24										OPRK1					LOC101930301	LOC101930301
		SORBS2										OR14I1					TRIM16L	TRIM16L
		SOX21-AS1										OR1F1					LOC101930373	LOC101930373
		SOX6										OR2M7					HYDIN2	HYDIN2
		SP100										OR2M2					HYDIN	HYDIN
		SP140L										OR2M1P					LOC102723684	LOC102723684
		SP3										OR2M3					LOC102723694	LOC102723694
		SP8										OR2M5					LOC102724587	LOC102724587
		SPATA13										OR7A5					LOC102725136	LOC102725136
		SPATA33										OR7C1					LOC441666	LOC441666
		SPATA5										OSBPL10					LOC102800447	LOC102800447
		SPPL2A										OXCT1					LOC101930566	LOC101930566
		SPRR1B										OXR1					LOC103091866	LOC103091866
		SRSF5										P2RX5					LINC00623	LINC00623
		ST18										P3H2					LINC01138	LINC01138
		ST3GAL3										PABPC1L2B					LINC00869	LINC00869
		ST8SIA4										PABPC1L2A					LOC105372069	LOC105372069
		STAM2										PACSIN1					LOC105373113	LOC105373113
		STAMBPL1										PAK1					LOC105375075	LOC105375075
		STARD5										PAK3					LOC105377348	LOC105377348
		STAU2										PAK5					LOC105377832	LOC105377832
		STK3										PARM1					LOC105378419	LOC105378419
		STK4										PART1					LOC105379143	LOC105379143
		SUCLG2-AS1										PDE4D					LOC115110	LOC115110
		SULT4A1										PARVG					LOC283352	LOC283352
		SYNJ1										PCDH11Y					LOC283485	LOC283485
		SYNJ2										PCDH11X					LOC284294	LOC284294
		TAAR9										PCDH19					LOC285300	LOC285300
		TAF1A										PCDH7					LOC285857	LOC285857
		TAGLN										PCDH8					LOC285902	LOC285902
		TAS2R16										PCLO					ZNF479	ZNF479
		TAS2R41										PCP4					ZNF273	ZNF273
		TBC1D22B										PCP4L1					LOC389332	LOC389332
		TBC1D3I										PCSK1					LOC400958	LOC400958
		TBC1D3E										PCSK1N					LOC441204	LOC441204
		LOC101060389										PCSK2					LOC574538	LOC574538
		TBC1D3L										PDE1A					LOC642426	LOC642426
		TBC1D3K										PDE1B					LOC646626	LOC646626
		TBC1D3G										PDE2A					LOC728196	LOC728196
		TBC1D3H										PDE4A					LOC729732	LOC729732
		TBC1D3										PDIA2					LOC729887	LOC729887
		TBC1D3C										PDP1					LOC780529	LOC780529
		TBC1D3F										PDZD4					LOC81691	LOC81691
		TBKBP1										PGM2L1					LPAR5	LPAR5
		TBX2										PHF24					LRRC32	LRRC32
		TBX5										PHYHD1					LRRC39	LRRC39
		TBXA2R										PHYHIP					LRRC55	LRRC55
		TBXAS1										PI16					LRRFIP1	LRRFIP1
		TERB1										PIANP					LRRN4	LRRN4
		TERB2										PID1					LST1	LST1
		TFAP2A-AS1										PIFO					MAATS1	MAATS1
		TFEB										PIGZ					MAGI1	MAGI1
		TGFB1I1										PIRT					MAGIX	MAGIX
		THBS1										PITPNM1					MAGOH2P	MAGOH2P
		TIMM23B										PITPNM3					MALT1	MALT1
		TIMM23										PLCB1					MAP1LC3B2	MAP1LC3B2
		TIMP4										PLCE1					MAP3K19	MAP3K19
		TIRAP										PLCL2					MAPK8IP3	MAPK8IP3
		TJP2										PLEK					MAPT-AS1	MAPT-AS1
		TLL2										PLK2					MAS1	MAS1
		TMC5										PLOD2					MAT2B	MAT2B
		TMCC3										PLPPR4					MATN1	MATN1
		TMCO5A										PLPPR5					MC4R	MC4R
		TMEM106A										PLXNA4					MCF2	MCF2
		TMEM158										PNMA2					MCM5	MCM5
		TMEM165										PNMA3					MCOLN3	MCOLN3
		TMEM176B										PNMA6A					MDM2	MDM2
		TMEM239										PNMAL1					MECOM	MECOM
		TMEM67										POU6F2					METTL6	METTL6
		TMEM86A										PP12613					METTL8	METTL8
		TNFRSF10B										TMEM155					MFSD4A	MFSD4A
		TNMD										PPFIA3					MIDN	MIDN
		TNRC6C										PPFIA4					MIR186	MIR186
		TOMM22										PPM1E					ZRANB2	ZRANB2
		TOX										PPP1R17					MIR4697	MIR4697
		TOX2										PPP3CA					MIR4697HG	MIR4697HG
		TPT1-AS1										PPP3R1					MIR4800	MIR4800
		TPX2										PRICKLE1					MXD4	MXD4
		TRAF6										PRKAR1B					MIR6741	MIR6741
		TRAT1										PRKCB					PYCR2	PYCR2
		TRG-AS1										PRKCE					MIR7111	MIR7111
		TRHDE-AS1										PRKCG					RPL10A	RPL10A
		TRIM11										PRKG2					MMAA	MMAA
		TRIM27										PRMT8					MON2	MON2
		TRIM38										PRRG3					MORN1	MORN1
		TRIM42										PSD					MOV10L1	MOV10L1
		TRIP10										PSD3					MPP5	MPP5
		TRMT2B										PTCHD4					MRS2	MRS2
		TRNAU1AP										PTK2B					MS4A2	MS4A2
		TRPM4										PTPN3					MS4A3	MS4A3
		TSPAN15										PTPN5					MS4A6E	MS4A6E
		TTC12										PTPRN					MSANTD3-TMEFF1	MSANTD3-TMEFF1
		TTLL11										PTPRN2					TMEFF1	TMEFF1
		TUSC3										PTPRO					MSI2	MSI2
		TXLNA										PTPRR					MTAP	MTAP
		UACA										PTPRT					MTIF3	MTIF3
		UBASH3B										PVALB					MTMR3	MTMR3
		UBE3B										PWAR6					MUC2	MUC2
		UFL1										QPCT					MUC20	MUC20
		UMPS										R3HDM1					MVB12A	MVB12A
		UNC13A										RAB15					MYEOV	MYEOV
		UPB1										RAB27B					MYH1	MYH1
		UTS2										RAB37					MYH4	MYH4
		VAMP1										RAB3A					MYH8	MYH8
		VAV1										RAB3B					MYL9	MYL9
		VAV3										RAB3C					MYLPF	MYLPF
		VEGFC										RAB6B					MYO1B	MYO1B
		VPS50										RALYL					MYOC	MYOC
		VWA3B										RAP1GAP					MYOF	MYOF
		VWF										RAP1GAP2					MYOZ3	MYOZ3
		WDHD1										RAPGEF4					N4BP2L1	N4BP2L1
		WDR1										RAPGEFL1					NAA30	NAA30
		WDR26										RASD2					NADSYN1	NADSYN1
		WFDC3										RASGRP1					NAGS	NAGS
		WFDC8										RASGRP3					NAIP	NAIP
		WNT16										RASL11B					NCKAP1L	NCKAP1L
		WNT2B										RASSF9					NDUFAF7	NDUFAF7
		WNT5A										RBFOX1					NFYA	NFYA
		WNT7A										RBFOX2					NIT1	NIT1
		WT1-AS										RBFOX3					NLRC3	NLRC3
		WWC1										RBP4					NLRP3	NLRP3
		XYLT1										REEP1					NOVA2	NOVA2
		YIPF2										REEP2					NPY2R	NPY2R
		ZADH2										RERG					NR6A1	NR6A1
		ZBTB7A										RGS1					NTNG1	NTNG1
		ZC3H15										RGS22					NUP58	NUP58
		ZFP42										RGS4					NUP98	NUP98
		ZFPL1										RGS6					NXPH2	NXPH2
		ZMYM2										RGS7					OARD1	OARD1
		ZNF230										RGS7BP					ODAM	ODAM
		ZNF346										RGS8					OFCC1	OFCC1
		ZNF384										RIMBP2					OGT	OGT
		ZNF385B										RIMKLA					OPRK1	OPRK1
		ZNF467										RIMS1					OR10A3	OR10A3
		ZNF501										RIMS2					OR10A4	OR10A4
		ZNF569										RIMS3					OR51E2	OR51E2
		ZNF653										RIMS4					OR5E1P	OR5E1P
		ZNF713										RIT2					P2RY2	P2RY2
		ZNF770										RNF122					PABPC1L	PABPC1L
		ZNF780A										RNF165					PACSIN1	PACSIN1
		ZNF780B										RNF208					PADI4	PADI4
		ZNF781										ROBO2					PAPPA	PAPPA
		ZNF850										ROPN1L					PARPBP	PARPBP
		ZNF852										RORB					PCED1B	PCED1B
												ROS1					PDE4A	PDE4A
												RPH3A					PDE9A	PDE9A
												RPS6KA6					PDLIM3	PDLIM3
												RSPH4A					PGR	PGR
												RSPO3					PHACTR1	PHACTR1
												RTN3					PHF12	PHF12
												RTN4RL1					PHF20	PHF20
												RTN4RL2					PHIP	PHIP
												RUNDC3A					PIAS2	PIAS2
												RUNDC3B					PIGO	PIGO
												RXFP1					PIGX	PIGX
												RYR2					PIK3C3	PIK3C3
												S100A10					PKNOX2	PKNOX2
												SAMD4A					PLCH1	PLCH1
												SCAMP5					PLEKHG3	PLEKHG3
												SCG3					PLN	PLN
												SCG5					PNOC	PNOC
												SCIN					POLB	POLB
												SCN1A					POLG	POLG
												SCN2A					POLR3A	POLR3A
												SCN2B					POLR3F	POLR3F
												SCN3A					POSTN	POSTN
												SCN3B					POT1	POT1
												SCN4B					POU4F3	POU4F3
												SCN8A					PPEF2	PPEF2
												SCRT1					PPL	PPL
												SEL1L3					PPP1R12B	PPP1R12B
												SEMA4A					PPP1R14A	PPP1R14A
												SEMA6B					PRH1-PRR4	PRH1-PRR4
												SEPT5-GP1BB					PRR4	PRR4
												2023-09-05					PRH1	PRH1
												GP1BB					PRKCQ-AS1	PRKCQ-AS1
												SERPINA3					PRKD3	PRKD3
												SERPINH1					PRORY	PRORY
												SERPINI2					PROSER2-AS1	PROSER2-AS1
												SERTM1					PRPF38B	PRPF38B
												SEZ6L					PRR26	PRR26
												SEZ6L2					PSMB1	PSMB1
												SFRP2					PTK6	PTK6
												SGTB					PTPN21	PTPN21
												SH3GL2					PTPN4	PTPN4
												SHANK1					PTPRK	PTPRK
												SHC3					PYCARD	PYCARD
												SHISA6					QKI	QKI
												SHISA9					R3HCC1L	R3HCC1L
												SIAH3					RAB11B-AS1	RAB11B-AS1
												SIDT1					RAB38	RAB38
												SLC12A5					RAC1	RAC1
												SLC16A14					RAD51AP1	RAD51AP1
												SLC16A6					RAD51D	RAD51D
												SLC16A9					RAD52	RAD52
												SLC17A6					RAPGEF6	RAPGEF6
												SLC17A7					RAPGEFL1	RAPGEFL1
												SLC1A1					RASSF1	RASSF1
												SLC1A2					RBM12B-AS1	RBM12B-AS1
												SLC25A12					RBM48	RBM48
												SLC25A22					RD3	RD3
												SLC26A8					RECK	RECK
												SLC27A6					RGS12	RGS12
												SLC29A4					RGS5	RGS5
												SLC2A13					RIMS1	RIMS1
												SLC30A3					RLIM	RLIM
												SLC32A1					RLN1	RLN1
												SLC35F1					RMDN2	RMDN2
												SLC39A10					RNASE6	RNASE6
												SLC44A5					RNASE7	RNASE7
												SLC45A4					RNF152	RNF152
												SLC47A2					RORA	RORA
												SLC4A10					RORC	RORC
												SLC4A3					RPE	RPE
												SLC5A11					RRAD	RRAD
												SLC6A11					RSPO2	RSPO2
												SLC6A17					RTKN	RTKN
												SLC6A7					S100A6	S100A6
												SLC7A14					S100A8	S100A8
												SLC7A8					SARDH	SARDH
												SLC8A1					SCAMP4	SCAMP4
												SLC8A2					SCD	SCD
												SLC9A7					SCNN1G	SCNN1G
												SLIT3					SCUBE3	SCUBE3
												SLITRK3					SEC22C	SEC22C
												SLITRK4					SEC24A	SEC24A
												SMIM10L2B					SEC31B	SEC31B
												SMPD3					SEMA3E	SEMA3E
												SNAP25					SEMA6D	SEMA6D
												SNAP91					SEPP1	SEPP1
												SNCB					45179	45179
												SNCG					45175	45175
												SNORA29					SERPINB13	SERPINB13
												SNORD113-3					SERPINB3	SERPINB3
												SNORD113-4					SH3GL1P1	SH3GL1P1
												SNORD114-2					SH3GL1P2	SH3GL1P2
												SNORD114-26					SH3RF2	SH3RF2
												SNORD114-3					SH3TC2	SH3TC2
												SNORD115-20					SHC1	SHC1
												SNORD115-19					SHKBP1	SHKBP1
												SNORD115-18					SIK3	SIK3
												SNORD115-17					SIM1	SIM1
												SNORD115-12					SIX3	SIX3
												SNORD115-9					SLC11A1	SLC11A1
												SNORD115-5					SLC12A6	SLC12A6
												SNORD115-23					SLC22A11	SLC22A11
												PWAR4					SLC22A2	SLC22A2
												SNORD115-24					SLC22A23	SLC22A23
												SNORD115-42					SLC25A42	SLC25A42
												SNORD115-40					SLC44A5	SLC44A5
												SNORD115-34					SLC6A15	SLC6A15
												SNORD115-30					SLC7A1	SLC7A1
												SNORD115-25					SLC7A8	SLC7A8
												SNORD115-21					SLC9B2	SLC9B2
												SNORD115-15					SLCO1C1	SLCO1C1
												SNORD115-14					SLF1	SLF1
												SNORD115-13					SLITRK3	SLITRK3
												SNORD115-10					SMAD6	SMAD6
												SNORD115-8					SMARCA1	SMARCA1
												SNORD115-6					SMC4	SMC4
												SNORD115-4					SMCO4	SMCO4
												SNORD115-43					SMG6	SMG6
												SNORD115-36					SNCG	SNCG
												SNORD115-29					SNORA71A	SNORA71A
												SNORD115-11					SNX1	SNX1
												SNORD115-1					SNX24	SNX24
												SNORD115-44					SORBS2	SORBS2
												SNORD115-41					SOX21-AS1	SOX21-AS1
												SNORD115-39					SOX6	SOX6
												SNORD115-38					SP100	SP100
												SNORD115-33					SP140L	SP140L
												SNORD115-31					SP3	SP3
												SNORD115-26					SP8	SP8
												SNORD115-22					SPATA13	SPATA13
												SNORD115-16					SPATA33	SPATA33
												SNORD115-3					SPATA5	SPATA5
												SNRPN					SPPL2A	SPPL2A
												SNORD115-35					SPRR1B	SPRR1B
												SNORD115-27					SRSF5	SRSF5
												SNORD115-32					ST18	ST18
												SNORD115-7					ST3GAL3	ST3GAL3
												SNORD14C					ST8SIA4	ST8SIA4
												SNORD14E					STAM2	STAM2
												SNTG1					STAMBPL1	STAMBPL1
												SNX10					STARD5	STARD5
												SNX32					STAU2	STAU2
												SORBS2					STK3	STK3
												SORCS1					STK4	STK4
												SORCS3					SUCLG2-AS1	SUCLG2-AS1
												SPAG17					SULT4A1	SULT4A1
												SPAG6					SYNJ1	SYNJ1
												SPARC					SYNJ2	SYNJ2
												SPATA17					TAAR9	TAAR9
												SPHKAP					TAF1A	TAF1A
												SPOCK2					TAGLN	TAGLN
												SPTBN2					TAS2R16	TAS2R16
												SPTSSB					TAS2R41	TAS2R41
												SRPX					TBC1D22B	TBC1D22B
												SRPX2					TBC1D3I	TBC1D3I
												SRRM4					TBC1D3E	TBC1D3E
												SST					LOC101060389	LOC101060389
												SSTR1					TBC1D3L	TBC1D3L
												SSTR2					TBC1D3K	TBC1D3K
												ST18					TBC1D3G	TBC1D3G
												ST6GAL2					TBC1D3H	TBC1D3H
												ST6GALNAC2					TBC1D3	TBC1D3
												ST6GALNAC5					TBC1D3C	TBC1D3C
												ST8SIA3					TBC1D3F	TBC1D3F
												ST8SIA5					TBKBP1	TBKBP1
												STAC2					TBX2	TBX2
												STAT4					TBX5	TBX5
												STEAP2					TBXA2R	TBXA2R
												STK19					TBXAS1	TBXAS1
												STK32C					TERB1	TERB1
												STMN2					TERB2	TERB2
												STMN3					TFAP2A-AS1	TFAP2A-AS1
												STON1-GTF2A1L					TFEB	TFEB
												STON1					TGFB1I1	TGFB1I1
												GTF2A1L					THBS1	THBS1
												STS					TIMM23B	TIMM23B
												STUM					TIMM23	TIMM23
												STX1A					TIMP4	TIMP4
												STX1B					TIRAP	TIRAP
												STXBP1					TJP2	TJP2
												STXBP5L					TMC5	TMC5
												SULT4A1					TMCC3	TMCC3
												SUSD4					TMCO5A	TMCO5A
												SV2A					TMEM106A	TMEM106A
												SV2B					TMEM158	TMEM158
												SV2C					TMEM165	TMEM165
												SVOP					TMEM176B	TMEM176B
												SYBU					TMEM239	TMEM239
												SYN1					TMEM67	TMEM67
												SYN2					TMEM86A	TMEM86A
												SYN3					TNFRSF10B	TNFRSF10B
												SYNGR1					TNMD	TNMD
												SYNGR3					TNRC6C	TNRC6C
												SYNPR					TOMM22	TOMM22
												SYP					TOX	TOX
												SYT1					TOX2	TOX2
												SYT13					TPT1-AS1	TPT1-AS1
												SYT16					TPX2	TPX2
												SYT2					TRAF6	TRAF6
												SYT3					TRAT1	TRAT1
												SYT4					TRG-AS1	TRG-AS1
												SYT5					TRHDE-AS1	TRHDE-AS1
												SYT7					TRIM11	TRIM11
												SYTL4					TRIM27	TRIM27
												TAAR3					TRIM38	TRIM38
												TAGLN3					TRIM42	TRIM42
												TBC1D30					TRIP10	TRIP10
												TBC1D9					TRMT2B	TRMT2B
												TBR1					TRNAU1AP	TRNAU1AP
												TCTEX1D1					TRPM4	TRPM4
												TEKT1					TSPAN15	TSPAN15
												TENM1					TTC12	TTC12
												TENM2					TTLL11	TTLL11
												TESPA1					TUSC3	TUSC3
												TEX9					TXLNA	TXLNA
												TGFBR3					UACA	UACA
												TGIF1					UBASH3B	UBASH3B
												THRB					UBE3B	UBE3B
												THY1					UFL1	UFL1
												TJP2					UMPS	UMPS
												TLR7					UNC13A	UNC13A
												TMEM130					UPB1	UPB1
												TMEM132D					UTS2	UTS2
												TMEM35A					VAMP1	VAMP1
												TMEM59L					VAV1	VAV1
												TMEM63C					VAV3	VAV3
												TMPRSS5					VEGFC	VEGFC
												TNC					VPS50	VPS50
												TNFRSF11B					VWA3B	VWA3B
												TOX					VWF	VWF
												TRAF7					WDHD1	WDHD1
												CASKIN1					WDR1	WDR1
												TRANK1					WDR26	WDR26
												TRHDE-AS1					WFDC3	WFDC3
												TRHDE					WFDC8	WFDC8
												TRPC5					WNT16	WNT16
												TSPAN13					WNT2B	WNT2B
												TSPAN6					WNT5A	WNT5A
												TSPAN7					WNT7A	WNT7A
												TSPAN8					WT1-AS	WT1-AS
												TSPYL1					WWC1	WWC1
												TTR					XYLT1	XYLT1
												TUBA4A					YIPF2	YIPF2
												TUBA8					ZADH2	ZADH2
												TUBB2A					ZBTB7A	ZBTB7A
												TUSC3					ZC3H15	ZC3H15
												UCHL1					ZFP42	ZFP42
												UNC13A					ZFPL1	ZFPL1
												UNC13C					ZMYM2	ZMYM2
												UNC5A					ZNF230	ZNF230
												UNC5D					ZNF346	ZNF346
												UNC79					ZNF384	ZNF384
												UNC80					ZNF385B	ZNF385B
												VAT1L					ZNF467	ZNF467
												VIM					ZNF501	ZNF501
												VIPR1					ZNF569	ZNF569
												VSNL1					ZNF653	ZNF653
												VSTM2A					ZNF713	ZNF713
												VSTM2L					ZNF770	ZNF770
												VWA3B					ZNF780A	ZNF780A
												VWC2L					ZNF780B	ZNF780B
												WBSCR17					ZNF781	ZNF781
												WDR38					ZNF850	ZNF850
												WDR49					ZNF852	ZNF852
												WDR63					ADAMTS1	ADAMTS1
												WIF1					ADAMTS9	ADAMTS9
												WNT10B					AKIRIN1	AKIRIN1
												WSCD2					AMFR	AMFR
												WWTR1					ANKRD18A	ANKRD18A
												XKR4					ANP32E	ANP32E
												YWHAH					APOLD1	APOLD1
												ZCCHC12					ARHGAP5	ARHGAP5
												ZDHHC22					ARPC4-TTLL3	ARPC4-TTLL3
												ZDHHC23					ARPC4	ARPC4
												ZMAT4					ASF1A	ASF1A
												ZNF204P					ATP6AP2	ATP6AP2
												ZNF385B					ATP6V1C1	ATP6V1C1
												ZNF385D					BNIP3	BNIP3
												ZNF804A					C11orf96	C11orf96
												ZNF804B					C12orf29	C12orf29
																	CA12	CA12
																	CADM2	CADM2
																	CAPRIN1	CAPRIN1
																	CCNG2	CCNG2
																	CERCAM	CERCAM
																	CHURC1	CHURC1
																	CITED2	CITED2
																	CLIC5	CLIC5
																	COPS8	COPS8
																	DCTN4	DCTN4
																	DNAJB1	DNAJB1
																	DNAJB4	DNAJB4
																	EIF2S3	EIF2S3
																	ENO1	ENO1
																	ENPP5	ENPP5
																	EXOC5	EXOC5
																	FKBP5	FKBP5
																	FLT1	FLT1
																	FOLH1B	FOLH1B
																	FOLH1	FOLH1
																	GABRA2	GABRA2
																	GBP3	GBP3
																	GCH1	GCH1
																	GFM2	GFM2
																	GHITM	GHITM
																	GLUL	GLUL
																	GNA14	GNA14
																	GSTT1	GSTT1
																	HACD3	HACD3
																	HOPX	HOPX
																	HSP90AB1	HSP90AB1
																	HSPA13	HSPA13
																	HSPA1B	HSPA1B
																	HSPA1A	HSPA1A
																	HSPA1L	HSPA1L
																	HSPA4L	HSPA4L
																	IDH3A	IDH3A
																	KIAA1107	KIAA1107
																	KLF2	KLF2
																	LAPTM4B	LAPTM4B
																	LIN7C	LIN7C
																	LOC101060275	LOC101060275
																	NPIPA5	NPIPA5
																	NPIPB5	NPIPB5
																	NPIPB11	NPIPB11
																	LOC613037	LOC613037
																	NPIPB4	NPIPB4
																	NPIPB3	NPIPB3
																	LOC105379499	LOC105379499
																	FLJ45482	FLJ45482
																	LOC642852	LOC642852
																	MBNL1	MBNL1
																	MBNL2	MBNL2
																	MOXD1	MOXD1
																	MRO	MRO
																	NAPSB	NAPSB
																	NDRG2	NDRG2
																	NNT	NNT
																	NRAS	NRAS
																	NRP1	NRP1
																	NUDT21	NUDT21
																	PAFAH1B1	PAFAH1B1
																	PDK4	PDK4
																	PODXL	PODXL
																	PPID	PPID
																	PREPL	PREPL
																	PRNP	PRNP
																	PSPH	PSPH
																	PTGR1	PTGR1
																	PTP4A1	PTP4A1
																	RAB1A	RAB1A
																	RAB5A	RAB5A
																	RAB8B	RAB8B
																	RANBP3L	RANBP3L
																	RERG	RERG
																	RHEB	RHEB
																	RHOBTB3	RHOBTB3
																	RORB	RORB
																	SAR1A	SAR1A
																	SCAMP1	SCAMP1
																	SCD5	SCD5
																	SCOC	SCOC
																	SELT	SELT
																	SIK1	SIK1
																	SLC2A3	SLC2A3
																	SLC5A6	SLC5A6
																	SNHG4	SNHG4
																	MATR3	MATR3
																	SNORD14D	SNORD14D
																	SNORD14C	SNORD14C
																	HSPA8	HSPA8
																	STIP1	STIP1
																	TAF9B	TAF9B
																	TMED2	TMED2
																	TMEM230	TMEM230
																	TMEM245	TMEM245
																	TMEM30A	TMEM30A
																	TOB1	TOB1
																	YTHDF3	YTHDF3
																	ZNF718	ZNF718
																	ZNF880	ZNF880
																	SLC14A1	SLC14A1
																	AKAP5	AKAP5
																	ANO3	ANO3
																	ANXA1	ANXA1
																	ELAVL4	ELAVL4
																	ENC1	ENC1
																	EPHA4	EPHA4
																	FAM19A1	FAM19A1
																	GABRA1	GABRA1
																	GABRA3	GABRA3
																	GABRG2	GABRG2
																	GAGE10	GAGE10
																	GAGE12D	GAGE12D
																	GAGE8	GAGE8
																	GAGE12F	GAGE12F
																	GAGE2A	GAGE2A
																	GAGE12H	GAGE12H
																	GAGE12E	GAGE12E
																	GAGE12C	GAGE12C
																	GAGE12J	GAGE12J
																	GAGE12G	GAGE12G
																	GAGE13	GAGE13
																	GAGE2E	GAGE2E
																	GAGE6	GAGE6
																	GAGE2C	GAGE2C
																	GRIN2B	GRIN2B
																	HCN1	HCN1
																	HPCA	HPCA
																	HTR2A	HTR2A
																	INA	INA
																	NCALD	NCALD
																	NEUROD6	NEUROD6
																	NPTX2	NPTX2
																	NRSN1	NRSN1
																	OR14I1	OR14I1
																	PAK1	PAK1
																	PCSK1	PCSK1
																	PHF24	PHF24
																	PRKCB	PRKCB
																	PVALB	PVALB
																	RAB15	RAB15
																	RGS4	RGS4
																	RNU11	RNU11
																	RPH3A	RPH3A
																	SERPINI1	SERPINI1
																	SNORD116-21	SNORD116-21
																	SV2B	SV2B
																	SVOP	SVOP
																	SYT13	SYT13
																	TAGLN3	TAGLN3
																	VWC2L	VWC2L
																	AADACL4	AADACL4
																	ABI3BP	ABI3BP
																	ABL2	ABL2
																	ACE2	ACE2
																	ACER2	ACER2
																	ACKR1	ACKR1
																	ADAM12	ADAM12
																	ADAMTS12	ADAMTS12
																	ADAMTS4	ADAMTS4
																	ADAMTSL1	ADAMTSL1
																	ADGRG1	ADGRG1
																	ADM	ADM
																	ADRA2B	ADRA2B
																	AGFG2	AGFG2
																	AGT	AGT
																	AIFM3	AIFM3
																	AKAP14	AKAP14
																	AKR7A3	AKR7A3
																	ALOX15B	ALOX15B
																	ALPL	ALPL
																	ANGPTL4	ANGPTL4
																	ANKRD20A5P	ANKRD20A5P
																	ANKRD45	ANKRD45
																	APOA1	APOA1
																	APOBEC4	APOBEC4
																	APOC2	APOC2
																	AQP9	AQP9
																	ARMC12	ARMC12
																	ART3	ART3
																	ATP8A2	ATP8A2
																	BACE2	BACE2
																	BAG3	BAG3
																	BCL2A1	BCL2A1
																	BCL2L1	BCL2L1
																	BCL3	BCL3
																	BCL6	BCL6
																	BEST1	BEST1
																	FTH1	FTH1
																	BEST3	BEST3
																	BMP5	BMP5
																	BNIPL	BNIPL
																	BPI	BPI
																	BRCA2	BRCA2
																	BROX	BROX
																	BRSK2	BRSK2
																	C10orf54	C10orf54
																	C14orf39	C14orf39
																	C15orf48	C15orf48
																	C16orf89	C16orf89
																	C1orf162	C1orf162
																	C1orf21	C1orf21
																	C20orf197	C20orf197
																	C2CD4B	C2CD4B
																	C6orf58	C6orf58
																	C7orf61	C7orf61
																	C8orf34-AS1	C8orf34-AS1
																	C8orf89	C8orf89
																	CALB1	CALB1
																	CALCA	CALCA
																	CASC9	CASC9
																	CASP5	CASP5
																	CBLN4	CBLN4
																	CCBE1	CCBE1
																	CCDC169	CCDC169
																	CCDC170	CCDC170
																	CCL20	CCL20
																	CCL26	CCL26
																	CCNA2	CCNA2
																	CCND3	CCND3
																	CCT6B	CCT6B
																	CD163	CD163
																	CD1C	CD1C
																	CD200R1	CD200R1
																	CD300E	CD300E
																	CD300LG	CD300LG
																	CD36	CD36
																	CD80	CD80
																	CDNF	CDNF
																	CEACAM8	CEACAM8
																	CELF3	CELF3
																	CELSR3	CELSR3
																	CFAP47	CFAP47
																	CFAP57	CFAP57
																	CHODL	CHODL
																	CHP2	CHP2
																	CHRDL2	CHRDL2
																	CHRM2	CHRM2
																	CHRNA3	CHRNA3
																	CHRNA5	CHRNA5
																	CLEC3A	CLEC3A
																	CLEC4D	CLEC4D
																	CLEC4E	CLEC4E
																	CLEC5A	CLEC5A
																	CNGB3	CNGB3
																	CNTLN	CNTLN
																	COL10A1	COL10A1
																	COL28A1	COL28A1
																	COLQ	COLQ
																	CPA3	CPA3
																	CPA4	CPA4
																	CRHBP	CRHBP
																	CRISP2	CRISP2
																	CRISP3	CRISP3
																	CRISPLD2	CRISPLD2
																	CSF3	CSF3
																	CTSG	CTSG
																	CTXN3	CTXN3
																	CXCL1	CXCL1
																	CXCL6	CXCL6
																	CXCL8	CXCL8
																	CYP27B1	CYP27B1
																	DCSTAMP	DCSTAMP
																	DEDD2	DEDD2
																	DEFA4	DEFA4
																	DEFB1	DEFB1
																	DIO2	DIO2
																	DMP1	DMP1
																	DNA2	DNA2
																	DNAJA4	DNAJA4
																	DNAJC12	DNAJC12
																	DRAM1	DRAM1
																	DTX1	DTX1
																	EFCAB3	EFCAB3
																	EGFEM1P	EGFEM1P
																	EGFL6	EGFL6
																	EIF2A	EIF2A
																	ELL2	ELL2
																	EML5	EML5
																	ENPP6	ENPP6
																	EPHA3	EPHA3
																	ERC1	ERC1
																	EREG	EREG
																	FAM118A	FAM118A
																	FAM20C	FAM20C
																	FAM218A	FAM218A
																	FAM66C	FAM66C
																	FBLN1	FBLN1
																	FCN3	FCN3
																	FERMT1	FERMT1
																	FGL2	FGL2
																	FJX1	FJX1
																	FMO1	FMO1
																	FOSL1	FOSL1
																	FOSL2	FOSL2
																	FPR1	FPR1
																	FPR2	FPR2
																	FREM1	FREM1
																	G0S2	G0S2
																	GALNT15	GALNT15
																	GBP6	GBP6
																	GLRX	GLRX
																	GPR4	GPR4
																	GPR84	GPR84
																	GPRC5A	GPRC5A
																	HAMP	HAMP
																	HDC	HDC
																	HILPDA	HILPDA
																	HK2	HK2
																	HLA-DRB5	HLA-DRB5
																	HMGCLL1	HMGCLL1
																	HMOX1	HMOX1
																	HSPA6	HSPA6
																	IBSP	IBSP
																	IGFBP1	IGFBP1
																	IGSF1	IGSF1
																	IL17RA	IL17RA
																	IL18R1	IL18R1
																	IL18RAP	IL18RAP
																	IL1R2	IL1R2
																	IL1RL1	IL1RL1
																	IL27RA	IL27RA
																	IL4R	IL4R
																	IL6	IL6
																	INHBB	INHBB
																	IPP	IPP
																	IRAK3	IRAK3
																	IRF7	IRF7
																	ISM1	ISM1
																	ITGA5	ITGA5
																	ITLN1	ITLN1
																	ITPK1	ITPK1
																	ITPRIP	ITPRIP
																	JCHAIN	JCHAIN
																	KANK4	KANK4
																	KCNE4	KCNE4
																	KCNJ14	KCNJ14
																	KCNJ15	KCNJ15
																	KCNU1	KCNU1
																	KIAA1210	KIAA1210
																	KLHL6	KLHL6
																	LCN10	LCN10
																	LDHA	LDHA
																	LHCGR	LHCGR
																	LIF	LIF
																	LILRA5	LILRA5
																	LILRA6	LILRA6
																	LILRB3	LILRB3
																	LINC00271	LINC00271
																	LINC00473	LINC00473
																	LINC00520	LINC00520
																	LINC00862	LINC00862
																	LINC00893	LINC00893
																	LINC00996	LINC00996
																	LINC01139	LINC01139
																	LINC01235	LINC01235
																	LINC01561	LINC01561
																	LINGO2	LINGO2
																	LIPG	LIPG
																	LOC100127910	LOC100127910
																	LOC100288798	LOC100288798
																	LOC100507073	LOC100507073
																	LOC101927650	LOC101927650
																	LOC101928303	LOC101928303
																	LOC105370259	LOC105370259
																	LOC105374419	LOC105374419
																	LOC105377335	LOC105377335
																	LOC285629	LOC285629
																	LOC285847	LOC285847
																	LONRF3	LONRF3
																	LOX	LOX
																	LPAR3	LPAR3
																	LPAR4	LPAR4
																	LRG1	LRG1
																	LRIT3	LRIT3
																	LRP1B	LRP1B
																	LRRC25	LRRC25
																	LRRC37BP1	LRRC37BP1
																	LSMEM1	LSMEM1
																	LYG1	LYG1
																	LYPLAL1	LYPLAL1
																	LYRM9	LYRM9
																	44988	44988
																	MCEMP1	MCEMP1
																	MDH1B	MDH1B
																	MEDAG	MEDAG
																	MFAP3	MFAP3
																	MLKL	MLKL
																	MME	MME
																	MMP1	MMP1
																	MMP3	MMP3
																	MPEG1	MPEG1
																	MRLN	MRLN
																	MT1A	MT1A
																	MT1X	MT1X
																	MT2A	MT2A
																	MXD1	MXD1
																	MYC	MYC
																	NAALAD2	NAALAD2
																	NAGLU	NAGLU
																	NAMPT	NAMPT
																	NAT2	NAT2
																	NBAT1	NBAT1
																	NF1	NF1
																	NFIL3	NFIL3
																	NHLH1	NHLH1
																	NKX3-1	NKX3-1
																	NNMT	NNMT
																	NPNT	NPNT
																	NPR3	NPR3
																	NREP-AS1	NREP-AS1
																	NRG1	NRG1
																	OGN	OGN
																	OLAH	OLAH
																	OSMR	OSMR
																	OTX2-AS1	OTX2-AS1
																	OXTR	OXTR
																	P2RY12	P2RY12
																	P2RY14	P2RY14
																	PACRGL	PACRGL
																	PCDH7	PCDH7
																	PCK1	PCK1
																	PHF14	PHF14
																	PITPNM2	PITPNM2
																	PLA2G2A	PLA2G2A
																	PLEKHG1	PLEKHG1
																	PLIN2	PLIN2
																	PLOD2	PLOD2
																	PMFBP1	PMFBP1
																	PNLDC1	PNLDC1
																	PNP	PNP
																	PPBP	PPBP
																	PPP1R15A	PPP1R15A
																	PPP1R42	PPP1R42
																	PRND	PRND
																	PRSS35	PRSS35
																	PTGFR	PTGFR
																	PTN	PTN
																	PTPRR	PTPRR
																	PTX3	PTX3
																	RAP2C-AS1	RAP2C-AS1
																	RARRES1	RARRES1
																	RASL10B	RASL10B
																	RINL	RINL
																	RND1	RND1
																	RND3	RND3
																	RNF24	RNF24
																	RPE65	RPE65
																	RPL27A	RPL27A
																	RSPO3	RSPO3
																	SEMA6B	SEMA6B
																	SERPINA1	SERPINA1
																	SERPINA3	SERPINA3
																	SERPINB8	SERPINB8
																	SERPINE1	SERPINE1
																	SERPINH1	SERPINH1
																	SFRP2	SFRP2
																	SFRP4	SFRP4
																	SGK1	SGK1
																	SIGLEC10	SIGLEC10
																	SIGLEC5	SIGLEC5
																	SIGLEC9	SIGLEC9
																	SLAMF8	SLAMF8
																	SLC12A1	SLC12A1
																	SLC14A2	SLC14A2
																	SLC16A3	SLC16A3
																	SLC17A8	SLC17A8
																	SLC1A1	SLC1A1
																	SLC26A2	SLC26A2
																	SLC26A7	SLC26A7
																	SLC38A4	SLC38A4
																	SLC43A2	SLC43A2
																	SLC4A5	SLC4A5
																	SLC4A8	SLC4A8
																	SLC52A3	SLC52A3
																	SLC5A5	SLC5A5
																	SLC7A9	SLC7A9
																	SLC9C2	SLC9C2
																	SLCO4A1	SLCO4A1
																	SLPI	SLPI
																	SMIM24	SMIM24
																	SMTNL2	SMTNL2
																	SNAI1	SNAI1
																	SOCS3	SOCS3
																	SOD2	SOD2
																	SOHLH2	SOHLH2
																	SPAG16	SPAG16
																	SPAG8	SPAG8
																	SPEF2	SPEF2
																	SPHK1	SPHK1
																	SPINK8	SPINK8
																	SPP1	SPP1
																	SPRY4	SPRY4
																	SRRM5	SRRM5
																	ST6GAL2	ST6GAL2
																	STAC2	STAC2
																	STC1	STC1
																	STC2	STC2
																	STX11	STX11
																	SULT1B1	SULT1B1
																	SULT2A1	SULT2A1
																	TCF21	TCF21
																	TCL1B	TCL1B
																	TDRD9	TDRD9
																	TEX15	TEX15
																	TFPI2	TFPI2
																	TG	TG
																	TGM2	TGM2
																	THNSL1	THNSL1
																	THSD4	THSD4
																	TIMP1	TIMP1
																	TLR8	TLR8
																	TMEM30B	TMEM30B
																	TMPRSS3	TMPRSS3
																	TNFAIP3	TNFAIP3
																	TNFAIP6	TNFAIP6
																	TNFRSF10D	TNFRSF10D
																	TNFRSF11B	TNFRSF11B
																	TOX3	TOX3
																	TRDN	TRDN
																	TRIM29	TRIM29
																	TRPC4	TRPC4
																	TRPC6	TRPC6
																	TTC30B	TTC30B
																	TTK	TTK
																	TUBAL3	TUBAL3
																	UNC5D	UNC5D
																	VDR	VDR
																	VIPR2	VIPR2
																	WDR55	WDR55
																	WNT9A	WNT9A
																	WSCD1	WSCD1
																	ZBTB16	ZBTB16
																	ZFAND2A	ZFAND2A
																	ZNF295-AS1	ZNF295-AS1
																	ZNF385D	ZNF385D
																	ZNF761	ZNF761
																	ZSCAN4	ZSCAN4
																	ZSWIM4	ZSWIM4
																	ABCC4	ABCC4
																	ACKR3	ACKR3
																	ADRA1A	ADRA1A
																	AEBP1	AEBP1
																	ANTXR1	ANTXR1
																	ANXA4	ANXA4
																	ARMC3	ARMC3
																	ARRDC4	ARRDC4
																	ASPHD1	ASPHD1
																	BBOX1	BBOX1
																	BCAS1	BCAS1
																	C11orf88	C11orf88
																	C1QTNF5	C1QTNF5
																	C1S	C1S
																	C21orf62	C21orf62
																	C4B	C4B
																	C9orf135	C9orf135
																	CALML4	CALML4
																	CAPSL	CAPSL
																	CARNS1	CARNS1
																	CCL2	CCL2
																	CFAP206	CFAP206
																	CFAP43	CFAP43
																	CFAP53	CFAP53
																	CGNL1	CGNL1
																	CLIC6	CLIC6
																	COLEC12	COLEC12
																	CPLX1	CPLX1
																	CPT1A	CPT1A
																	CPVL	CPVL
																	DAW1	DAW1
																	DCDC2	DCDC2
																	DIRAS2	DIRAS2
																	DNALI1	DNALI1
																	DOCK8	DOCK8
																	DSG2	DSG2
																	DYNLRB2	DYNLRB2
																	ECHDC3	ECHDC3
																	EFEMP1	EFEMP1
																	EFHC2	EFHC2
																	EHF	EHF
																	ERBB2	ERBB2
																	EYA4	EYA4
																	EZR	EZR
																	F5	F5
																	FAM183A	FAM183A
																	FAM84B	FAM84B
																	FAT1	FAT1
																	FOS	FOS
																	FSTL1	FSTL1
																	GABRB2	GABRB2
																	GABRG1	GABRG1
																	GEM	GEM
																	GJA1	GJA1
																	GOLIM4	GOLIM4
																	GPNMB	GPNMB
																	HADH	HADH
																	ID4	ID4
																	IGDCC4	IGDCC4
																	INS-IGF2	INS-IGF2
																	IQGAP2	IQGAP2
																	ITGB4	ITGB4
																	ITGB5	ITGB5
																	KCNS1	KCNS1
																	KCNT1	KCNT1
																	KLF4	KLF4
																	MBP	MBP
																	MERTK	MERTK
																	MFRP	MFRP
																	MNS1	MNS1
																	MOBP	MOBP
																	MSX1	MSX1
																	NDNF	NDNF
																	NEFM	NEFM
																	NPM2	NPM2
																	NUP62CL	NUP62CL
																	NWD1	NWD1
																	OPLAH	OPLAH
																	OR2M3	OR2M3
																	PANX2	PANX2
																	PAPLN	PAPLN
																	PAQR6	PAQR6
																	PIRT	PIRT
																	PPIC	PPIC
																	PRODH	PRODH
																	PTPN13	PTPN13
																	RAB11FIP1	RAB11FIP1
																	RASSF9	RASSF9
																	RBM47	RBM47
																	ROR2	ROR2
																	RSPH4A	RSPH4A
																	45173	45173
																	SFRP1	SFRP1
																	SLC16A10	SLC16A10
																	SLC16A9	SLC16A9
																	SLC39A12	SLC39A12
																	SLC40A1	SLC40A1
																	SLC7A2	SLC7A2
																	SNTB1	SNTB1
																	SPARC	SPARC
																	SPATA18	SPATA18
																	SSPN	SSPN
																	SYTL4	SYTL4
																	TACC1	TACC1
																	TBR1	TBR1
																	TMEM47	TMEM47
																	TMEM64	TMEM64
																	TP53INP2	TP53INP2
																	TRPM3	TRPM3
																	TSPAN6	TSPAN6
																	TYRP1	TYRP1
																	VCAM1	VCAM1
																	WDR78	WDR78
																	WFIKKN2	WFIKKN2
																	YAP1	YAP1
																	ZMYND10	ZMYND10
																	HIGD1B	HIGD1B
																	MGP	MGP
																	CPLX3	CPLX3
																	GSTM5	GSTM5
																	ABCA1	ABCA1
																	ABCA6	ABCA6
																	ABCA8	ABCA8
																	ABCC8	ABCC8
																	ABCD2	ABCD2
																	ABCG4	ABCG4
																	ABHD8	ABHD8
																	ABLIM2	ABLIM2
																	ACTL6B	ACTL6B
																	ACTR3B	ACTR3B
																	ADAM11	ADAM11
																	ADAM23	ADAM23
																	ADAMTSL3	ADAMTSL3
																	ADCY1	ADCY1
																	ADGRB1	ADGRB1
																	ADRA1B	ADRA1B
																	ADRA1D	ADRA1D
																	AFF2	AFF2
																	AGAP2	AGAP2
																	AGBL4	AGBL4
																	AHNAK2	AHNAK2
																	AMIGO1	AMIGO1
																	AMPH	AMPH
																	ANGPT1	ANGPT1
																	ANKRD19P	ANKRD19P
																	ANKRD20A21P	ANKRD20A21P
																	ANKRD20A4	ANKRD20A4
																	ANKRD20A2	ANKRD20A2
																	ANKRD20A3	ANKRD20A3
																	ANKRD20A1	ANKRD20A1
																	ANKRD20A8P	ANKRD20A8P
																	ANKRD34C	ANKRD34C
																	ANKRD37	ANKRD37
																	UFSP2	UFSP2
																	ANKS1B	ANKS1B
																	ANO6	ANO6
																	ANXA2	ANXA2
																	AP3B2	AP3B2
																	AQP1	AQP1
																	ARHGAP19-SLIT1	ARHGAP19-SLIT1
																	SLIT1	SLIT1
																	ARHGAP20	ARHGAP20
																	ARHGAP44	ARHGAP44
																	ARHGDIG	ARHGDIG
																	ARHGEF9	ARHGEF9
																	ASAH2B	ASAH2B
																	ASAH2	ASAH2
																	ASIC2	ASIC2
																	ASPHD2	ASPHD2
																	ATCAY	ATCAY
																	ATF3	ATF3
																	ATP1A3	ATP1A3
																	ATP2B1	ATP2B1
																	ATP2B2	ATP2B2
																	ATP6V1A	ATP6V1A
																	ATP6V1G2-DDX39B	ATP6V1G2-DDX39B
																	ATP6V1G2	ATP6V1G2
																	ATRNL1	ATRNL1
																	ATXN7L3	ATXN7L3
																	AZGP1	AZGP1
																	B3GALT1	B3GALT1
																	B3GAT2	B3GAT2
																	SMAP1	SMAP1
																	B4GALNT1	B4GALNT1
																	BAMBI	BAMBI
																	BASP1	BASP1
																	BCAT1	BCAT1
																	BCL11A	BCL11A
																	BEX1	BEX1
																	BEX5	BEX5
																	BNC2	BNC2
																	BRINP1	BRINP1
																	BRINP2	BRINP2
																	BSCL2	BSCL2
																	GNG3	GNG3
																	BSN	BSN
																	BTBD11	BTBD11
																	BUB1B-PAK6	BUB1B-PAK6
																	PAK6	PAK6
																	C11orf87	C11orf87
																	C15orf59	C15orf59
																	C1orf115	C1orf115
																	C1orf158	C1orf158
																	C1orf194	C1orf194
																	C1orf204	C1orf204
																	C1orf87	C1orf87
																	C1QL3	C1QL3
																	C1QTNF4	C1QTNF4
																	C22orf24	C22orf24
																	C2orf40	C2orf40
																	C2orf80	C2orf80
																	C3AR1	C3AR1
																	C3orf80	C3orf80
																	C4A	C4A
																	C4orf50	C4orf50
																	C8orf34	C8orf34
																	CA10	CA10
																	CA2	CA2
																	CABLES1	CABLES1
																	CACNA1A	CACNA1A
																	CACNA1B	CACNA1B
																	CACNA1C	CACNA1C
																	CACNA1D	CACNA1D
																	CACNA1G	CACNA1G
																	CACNA1I	CACNA1I
																	CACNA2D2	CACNA2D2
																	CACNA2D3	CACNA2D3
																	CACNB1	CACNB1
																	CACNB2	CACNB2
																	CACNB3	CACNB3
																	CACNB4	CACNB4
																	CACNG2	CACNG2
																	CADM3	CADM3
																	CADPS	CADPS
																	CADPS2	CADPS2
																	CALB2	CALB2
																	CALM3	CALM3
																	CALY	CALY
																	CAMK2A	CAMK2A
																	CAMK2B	CAMK2B
																	CAMK4	CAMK4
																	CAMKK1	CAMKK1
																	CAMKK2	CAMKK2
																	CAMKV	CAMKV
																	CAMSAP3	CAMSAP3
																	CAP2	CAP2
																	CBLN2	CBLN2
																	CCDC190	CCDC190
																	CCDC3	CCDC3
																	CCDC81	CCDC81
																	CCKBR	CCKBR
																	CCSER1	CCSER1
																	CD109	CD109
																	CD180	CD180
																	CD37	CD37
																	CD68	CD68
																	CD74	CD74
																	CD84	CD84
																	CD99	CD99
																	CDCA7L	CDCA7L
																	DNAH11	DNAH11
																	CDH10	CDH10
																	CDH12	CDH12
																	CDH13	CDH13
																	CDH18	CDH18
																	CDK14	CDK14
																	CDK5	CDK5
																	CDK5R1	CDK5R1
																	CDK5R2	CDK5R2
																	CDS1	CDS1
																	CELF4	CELF4
																	CELF5	CELF5
																	CEND1	CEND1
																	CEP170B	CEP170B
																	CFAP126	CFAP126
																	CFAP157	CFAP157
																	CFAP54	CFAP54
																	CFI	CFI
																	CGREF1	CGREF1
																	CH25H	CH25H
																	CHD5	CHD5
																	CHGA	CHGA
																	CHGB	CHGB
																	CHN1	CHN1
																	CHRM1	CHRM1
																	CHRM3	CHRM3
																	CHRNA2	CHRNA2
																	CHRNB2	CHRNB2
																	CHST1	CHST1
																	CHSY3	CHSY3
																	CISD1	CISD1
																	CIT	CIT
																	CKMT1A	CKMT1A
																	CKMT1B	CKMT1B
																	CLCA4	CLCA4
																	CLSTN2	CLSTN2
																	CLSTN3	CLSTN3
																	CLVS1	CLVS1
																	CLVS2	CLVS2
																	CMTM3	CMTM3
																	CNIH2	CNIH2
																	CNIH3	CNIH3
																	CNNM1	CNNM1
																	CNTN4	CNTN4
																	CNTN6	CNTN6
																	CNTNAP1	CNTNAP1
																	CNTNAP2	CNTNAP2
																	CNTNAP5	CNTNAP5
																	CORO6	CORO6
																	CPA2	CPA2
																	CPAMD8	CPAMD8
																	CPLX2	CPLX2
																	CPNE4	CPNE4
																	CPNE5	CPNE5
																	CPNE7	CPNE7
																	CPNE9	CPNE9
																	CPQ	CPQ
																	CREG2	CREG2
																	CRISPLD1	CRISPLD1
																	CRYM	CRYM
																	CSF1	CSF1
																	CSMD1	CSMD1
																	CSMD3	CSMD3
																	CSRNP3	CSRNP3
																	CTSH	CTSH
																	CTXN1	CTXN1
																	CX3CL1	CX3CL1
																	CXCL14	CXCL14
																	CXCR4	CXCR4
																	CYBRD1	CYBRD1
																	CYFIP2	CYFIP2
[truncated: 877 more rows]

## Sheet: Supplementary Table 6
Supplementary Table 6: Fisher test for AD-associated genes and DEGs.
	Brain DEGs & Brain AD-associated genes	Blood DEGs & Blood AD-associated genes
Common gene number	n= 34	n=2
Genes	CNTNAP1	NDUFS2
	SLC4A8	LAT2
	HLA-DRA
	DNAH11
	DNA2
	ERC2
	IBSP
	CR1
	BEST3
	DOC2A
	OARD1
	SNX32
	ERBB2
	APOC2
	GPR17
	KCNC2
	APOC1
	IQCK
	RAB8B
	PRSS35
	HLA-DQB1
	INO80E
	MAPT-AS1
	IL34
	SEZ6L2
	ASPHD1
	C1QTNF4
	RGS5
	NSF
	RIN3
	AZGP1
	HLA-DRB1
	CISD1
	CTSH
